# Supplementary material for: EpCAM+ Liver Cancer Stem‐Like Cells Exhibiting Autocrine Wnt Signaling Potentially Originate in Cirrhotic Patients
Source: Stem Cells Transl Med. 2017 Jan 18;6(3):807–18. doi: 10.1002/sctm.16-0248 (PMC5442787; doi:10.1002/sctm.16-0248)
Supplement: Supplementary file 3 — Supporting Information Table 4. [file SCT3-6-0807-s003.xlsx]

## Sheet: 2082_mRNAs
Supplementary Table 4. List of mRNAs specifically expressed in both Ep+CIR and Ep+HCC
Gene_name	Ep+NSC (FPKM)	Ep+CIR (FPKM)	Ep+HCC (FPKM)	Ep-HCC (FPKM)
PUSL1	0.315197	2.82706	3.81184	1.68551
GLTPD1	0.719821	4.15664	4.40303	1.34676
VWA1	1.11249e-05	6.59217	3.77167	1.25225
ZBTB48	0.448375	3.0246	2.57131	1.45261
PHF13	0	2.58107	2.80523	0.428144
THAP3	0	2.75793	3.30492	1.37365
PIK3CD	0.608116	3.46368	4.2354	1.22719
PEX14	0.320853	4.06673	2.97019	0.786317
FBXO6	1.00906	4.69592	3.63528	0.585742
MFN2	1.71397	9.08255	8.50296	1.07016
SZRD1	0.634914	2.57812	7.81893	1.71683
SZRD1	0.650671	4.83072	2.18676	1.74084
ARHGEF10L	0.000246758	4.26771	4.31966	0.911739
PQLC2	0.000238176	2.45537	2.04856	1.76044
NBL1	0	4.24787	6.44589	1.0241
KDM1A	1.35115	3.31129	4.13974	0.403542
TCEB3	0.696426	7.84832	5.77921	0.858228
PITHD1	0.836597	10.6309	8.48048	1.52646
SRRM1	1.5248	11.1924	5.38387	0.617138
MAN1C1	0.963993	3.43257	2.84037	1.1085
MTFR1L	0.00123816	8.07849	4.73815	1.24736
ARID1A	1.61094	7.17951	4.60391	0.443174
SFN	0.941574	6.52404	2.46706	1.30896
TRNP1	1.5291	17.8485	17.3621	1.52078
WDTC1	0.05211	4.31553	3.15048	0.0260844
THEMIS2	0.679131	8.83765	6.91279	0.143548
SESN2	0.129959	2.64785	2.53652	0.925172
RAB42	4.21993e-05	3.62093	2.08451	2.86813e-05
YTHDF2	0	7.79207	3.38807	0.931142
YTHDF2	0.0659272	11.7716	2.85096	1.89215
LCK	0.0790507	5.39066	8.10244	1.00443
RBBP4	0	9.04647	8.96317	0
RBBP4	0.00162428	2.52335	2.9216	0
AGO3	0	3.62438	3.56603	1.75976
ADPRHL2	1.12781	6.89993	6.05707	0.55616
MAP7D1	1.48009	3.4385	4.84802	1.85267
DNALI1	1.70251	5.78869	2.66336	0
MACF1	0.872295	3.95575	5.59331	0.000351303
SMAP2	0.00191457	3.19781	2.07156	0.000298291
PPCS	1.47303	10.4561	7.27063	0.802491
C1orf50	0.589666	4.97218	2.41799	0
SZT2	0.455242	2.84706	3.07118	1.78907
KDM4A	0.578334	2.6959	2.69398	1.53481
ATP6V0B	0	4.95489	3.62069	1.29731
NSUN4	0	2.49294	2.06843	0.000137567
BTF3L4	0.000287075	6.29375	4.61841	0.00107021
CPT2	1.92211	3.86899	3.13101	1.23135
LRRC42	0.00120219	2.32218	2.053	0
TTC4	0	4.39398	2.91357	1.74087
INADL	0.0031864	4.85651	5.04854	0.000198608
USP1	0.34074	2.56183	5.32763	1.55595
ALG6	0.794251	3.56607	2.70468	1.21068
AK4	0.00048916	3.16584	2.65255	0.000111324
LEPROT	1.94282	16.2616	12.6199	0.684016
LEPR	0.00246577	4.19707	20.7636	0.0973472
LEPR	0.0283719	21.2827	36.5565	0.000549505
TYW3	0.000809759	2.66321	2.49993	0
IFI44	0	7.34174	4.92474	0.00134612
LPHN2	1.59375	2.38248	3.80878	1.5299
LPHN2	0.401005	2.43557	2.75241	1.44319
LMO4	1.15014	6.74738	3.96438	0
GBP1P1	1.96491	2.69677	3.80612	1.13887
LRRC8D	0.00122371	3.02942	2.86636	1.19709
RPAP2	0.905673	3.95403	2.7512	0.88992
MTF2	0	2.55122	4.38419	0
PTBP2	0.374436	2.79578	2.53422	0
SNX7	0.000191848	4.1162	4.5386	0.00209867
SLC35A3	1.24911	2.46825	3.58035	0
VCAM1	1.51601	2.85383	2.43685	6.42002e-05
PRMT6	1.29699	4.17017	2.67704	0.667435
AHCYL1	0.482043	11.9318	11.1421	1.4067
STRIP1	1.4993e-05	4.10565	4.9106	0
CEPT1	1.79783	11.2737	10.6565	1.28769
CTTNBP2NL	0.399255	5.19539	2.98529	0.000916181
LRIG2	1.79206	2.8314	2.85939	1.91564
PEX11B	1.41869	6.0869	5.09043	0
RNF115	1.49646	5.57519	5.95248	0
CHD1L	0	6.62019	9.1574	0
PLEKHO1	1.15667	4.927	8.9558	1.28607
C1orf54	0	38.9279	11.2498	0
TNFAIP8L2	1.23855	9.34177	4.60814	0.615949
CHTOP	0.760158	4.32764	2.52036	0.00302837
ZBTB7B	1.31769	5.67605	4.63669	0.000146718
ADAM15	0	3.51918	5.50817	0.00111815
EFNA4	1.63985	2.36778	2.21414	1.96917
UAP1	0.00204571	3.01954	10.143	0
RGS4	0.851519	17.683	2.7206	1.25903e-05
UCK2	1.44366	2.24281	2.82782	1.60376
RCSD1	0	2.99376	3.15202	0.0130963
METTL13	1.27032	2.86873	3.03001	0.000521383
RABGAP1L	1.60714	5.16999	6.21882	0.992543
RASAL2	0.0247023	3.07172	3.34434	0.130438
XPR1	0.000587453	3.0196	3.64026	0.00257681
NPL	0	2.46418	2.76434	0
LAMC2	1.20618	5.78539	2.72198	1.83673e-05
SMG7	0.950431	3.04667	2.71931	0
TSEN15	1.12864	2.93249	2.54486	0.000242885
CFHR3	0.000155914	26.7638	3.22897	0.000526188
C4BPB	1.99036	6.87354	7.49437	0.00998011
LINC00467	0	3.30586	3.69312	0
HIST3H2BB	0.820409	5.90527	14.2003	1.02799
NTPCR	0.425652	3.08341	5.95463	0.00252519
KCNK1	1.5459	10.9764	3.59237	0.995279
GGPS1	1.74502	4.25487	3.88478	0.92231
LGALS8	0.775561	7.6393	5.8706	0.962751
ZBTB18	1.67961	2.76621	6.3332	0.520891
NOC2L	0.000128017	4.80429	9.69703	1.31986
HES4	2.94175e-05	2.90806	2.17111	1.57532
UBE2J2	0.640871	2.29594	2.00284	0.652116
UBE2J2	9.52921e-05	4.27224	2.62571	0
AURKAIP1	0.756474	17.1523	8.66949	1.54301
SSU72	1.53954	5.28465	4.76445	0.696339
WRAP73	0.541785	3.92319	2.87298	0.691779
LZIC	0	3.74938	2.87422	0.000347162
EXOSC10	1.63567	9.15094	9.16813	0.000340935
MAD2L2	0.00134739	5.35926	7.77681	1.48211
CASP9	0.66424	2.99789	3.1619	0
EPHA2	0.184491	18.5287	5.84076	1.86017
CROCCP2	0	3.11759	2.58219	1.81408
IFFO2	0	4.82917	2.30595	1.4186
EMC1	0.000237556	6.18647	3.36232	0.177525
AKR7A3	0	21.1773	11.1155	0
PLA2G2A	9.56655e-05	9.45252	2.76917	0.000757219
PLA2G2A	0.636668	62.2704	49.4616	0
PLA2G2A	0.628653	46.4979	71.5499	0.526649
HP1BP3	1.89592	13.4114	9.6995	0
RAP1GAP	0.00173981	2.54448	2.97715	0.000208288
LUZP1	1.61216	2.79133	2.62971	0.720279
ID3	1.22449	34.1445	17.4864	1.53735
GALE	0.151332	8.63903	5.02406	0
SRSF10	0.058733	3.70106	2.10461	0
RUNX3	0.25477	2.25701	2.42846	0.2622
STMN1	0	8.21995	12.4499	0.000257123
GPN2	0	3.20302	3.13891	0
SLC9A1	1.60392	2.57769	2.4778	2.18171e-05
MAP3K6	0.636482	2.29014	2.43924	0.74464
WASF2	5.53347e-05	3.54659	2.47738	0.72263
FGR	1.0629	9.21544	6.92044	0
RPA2	0.921779	12.6828	5.33115	0.73637
SNHG12	1.40619	8.27915	8.40523	1.61484
TAF12	0.817609	8.84937	7.70846	0.150656
PUM1	0.000352268	5.9857	3.77168	0.00952728
PEF1	0	6.84566	3.64041	1.46031
PTP4A2	0	3.50601	2.09982	0
TMEM234	1.0647	3.6347	2.811	0.44882
MARCKSL1	0	19.8715	4.76366	0.615909
SYNC	1.86967	3.48073	3.45625	1.07882
TMEM54	1.59297	3.94739	2.78091	1.31221
SMIM12	0.000322094	3.98989	2.07813	0.00769333
LSM10	1.66327	5.52326	2.94706	0.990657
INPP5B	0.362234	2.65338	4.33628	0
PABPC4	0.000339373	4.28522	2.67027	0
PABPC4	0.000243368	4.59913	7.20926	1.57335
CCDC23	1.00342	2.19931	3.73429	1.74678
EBNA1BP2	1.52785	10.4329	6.62958	0
HYI	0	5.74508	3.20454	0.000957989
TCTEX1D4	1.47282	3.14412	3.105	0.60535
PIK3R3	1.68811	2.62516	2.85404	1.7092
MOB3C	0.00105748	9.73017	5.74827	0.242648
ATPAF1	0	5.90047	6.99625	0.30464
PDZK1IP1	0.851285	17.8171	2.58245	0
FAF1	1.79685e-05	7.01785	4.50288	1.80016
KTI12	0.832688	2.03782	2.69928	0.430205
TMEM48	0	2.43981	2.85649	1.3341
USP24	0.0460052	5.92167	3.47944	0.00123654
CYP2J2	1.67115	6.7417	8.50167	1.22436
TM2D1	1.25902	8.36946	3.4778	1.36058
SERBP1	0	3.71927	2.26842	0.00747204
SERBP1	0.081897	3.34291	6.01549	0
WLS	0.00024078	5.58686	3.29157	0.75687
USP33	1.24391	5.03866	2.87266	1.02292
CTBS	1.99269	2.89823	2.07951	0
CCBL2	0	4.87783	2.66053	0
GBP4	1.70646	4.29107	11.2808	0.958719
TGFBR3	1.62666	5.05248	2.36609	0.0169453
EVI5	1.35533	2.66063	3.11273	0.6408
FAM69A	0	2.88372	2.3039	0
DNTTIP2	0.00111698	4.62055	8.11634	0
GCLM	1.04552	5.50342	3.71992	0.00189141
FRRS1	0	4.20855	3.17023	0.000603486
DPH5	0	2.10307	2.1055	4.40599e-05
EPS8L3	0.504213	2.99443	3.51203	0
LRIF1	1.49247	2.08263	3.29989	0
DENND2D	0.000234326	5.2825	4.79593	0.900695
ADORA3	1.11297	52.1786	8.08145	0.628463
ADORA3	1.52434	10.4136	2.97209	0
RHOC	0.00320654	14.0651	22.7408	0.607249
RHOC	0	14.034	10.421	1.15314
AP4B1	0.553716	3.55711	3.34947	0.00145078
SIKE1	0.000275433	3.85974	2.64483	0.107123
CD58	1.91409	4.26236	2.63856	1.75335
LOC653513	0	6.65839	3.79252	1.02635
HIST2H3D	0	4.29401	7.03932	0.593156
CERS2	0	2.31433	2.26657	0.208485
CDC42SE1	0.742113	2.1084	2.68884	1.74849
POGZ	0	5.54518	5.8039	0
SHC1	0.000272166	3.91241	6.8028	0.140813
MUC1	0.000920502	15.7753	2.19589	0
MUC1	0	6.85202	3.25054	0
SCAMP3	0.276623	2.04594	2.43604	0.000932821
KIAA0907	0.904092	2.67646	4.33551	0
ISG20L2	0	2.14137	2.08597	0
MRPL24	7.77962e-05	6.70375	6.02179	0
AIM2	1.07722	2.78413	2.5572	0
PIGM	0.630643	2.375	2.41859	9.71547e-05
CD244	0.820277	2.80563	2.17614	0.000206164
ITLN1	0.524777	10.9675	2.739	0
USF1	3.54548e-05	4.21323	5.79363	1.62802
ADAMTS4	1.56268	3.04146	6.48188	1.1707
CD247	0.000262217	2.27057	2.48163	0.000615842
SELE	0.20332	2.54149	4.02526	1.45323e-05
KIFAP3	0.632294	8.54003	4.68931	1.20837
RC3H1	1.96506	4.10707	2.62762	1.10146
TOR1AIP2	0.106283	6.20008	7.85328	0.00058737
RNASEL	1.9443	2.2314	2.48105	0.259361
DENND1B	0.630814	2.46559	2.83182	0.000243837
ZNF281	0.903646	5.5831	17.2984	0.165046
LAD1	1.35001	13.0252	5.92088	0
IL10	1.74378	2.29637	2.00097	0
IL10	1.2083	7.09931	6.30134	1.43558
MIR29C	1.62095	2.39074	2.00052	1.33574
INTS7	0.00288531	3.10009	4.41099	0.00751564
CDC42BPA	1.86671	2.10292	3.56151	1.67582
JMJD4	0.823581	3.2906	2.45189	0.000244603
MRPL55	0	2.73875	3.3518	1.25483
MRPL55	0	2.37555	2.22684	0
TAF5L	1.12994	3.86129	3.07398	1.0215
FAM89A	0	8.43026	2.86567	1.17283
SIPA1L2	0	2.02819	5.20548	0
AKT3	0	2.89931	3.07547	0.551634
PFKP	1.24074	7.82483	7.28027	0.762695
ATP5C1	0	35.7743	4.10802	0.00067725
ECHDC3	0.990383	8.8894	3.27495	0
HSPA14	1.5805	3.54604	2.79528	1.98044
STAM	1.54122	5.17093	5.78675	0.000469599
BMI1	1.89413	5.31917	10.5237	1.13874
CREM	0.212477	5.62988	3.86215	0.000176913
CREM	0	3.76032	3.17967	0.000298336
CREM	0	4.34079	2.04595	0
MAPK8	0.054866	6.68775	6.04997	0
TFAM	0	5.36376	2.75401	0.00108207
BICC1	0.816852	7.83468	4.05849	0
ADO	0	3.60867	4.16121	1.47783
TSPAN15	0.883918	10.906	5.60557	1.78463
SLC29A3	1.24828e-05	3.07405	3.06377	0.863934
FUT11	0.0326717	4.05325	3.29111	0
TMEM254	0.0074954	4.48134	2.29274	0
TSPAN14	0.735667	5.43663	6.29255	0.0989914
ADIRF	1.60664	7.89753	4.26576	0.453151
MINPP1	0.000249957	3.8131	5.66118	1.28436
IFIT3	0.436032	2.06078	4.34989	1.3391e-05
PCGF5	0	6.26951	2.61685	0
BTAF1	1.17448	5.39559	8.4576	0.00019977
LCOR	0.149514	2.84348	6.37557	0.112448
ZDHHC16	0	2.27205	2.3267	1.76891
ZFYVE27	0	4.18844	4.02182	0.00024964
CUTC	1.03781	3.90481	4.70029	1.92805
LZTS2	0	4.49662	3.78927	0
SFXN3	0.59295	5.18008	3.6173	0.487063
HPS6	1.1359	3.88625	2.22294	1.4829
HTRA1	0	5.57964	3.69829	1.8561
ZRANB1	0.979116	3.21681	4.61794	0
PPP2R2D	0.226789	6.94355	2.91527	0
PITRM1	1.61588	11.2714	9.74855	0
IL15RA	0.65318	2.07264	2.06496	0.697788
IL2RA	1.2696	10.3381	2.27004	0.299422
NRP1	0.975027	2.96755	4.56928	0.00700727
HNRNPF	0.00260183	34.6969	11.5975	0
CSTF2T	0	6.48672	4.57415	1.82936
SLC16A9	0	6.42992	2.89552	0
PRF1	0.226072	4.98816	5.54282	0.978338
DNAJB12	0.571099	5.33722	3.15363	1.28441
ECD	0.0002757	5.47366	3.90899	1.90012
NDST2	0.000675442	5.11007	3.2062	0.277983
AP3M1	1.78007	2.1277	2.77927	6.71829e-05
COMTD1	2.27605e-05	4.005	2.27431	1.89799
ZNF503	0.875905	2.71925	3.02535	0.473887
ANXA11	0.746363	6.4743	6.86299	0
ATAD1	1.69928	4.84865	5.73606	1.29281
PIK3AP1	1.55771	8.3452	5.32739	1.20534
RRP12	1.36995	4.55292	4.02378	0.000878882
SFRP5	0.690661	78.4182	10.6126	0.334489
COX15	1.17366	4.15393	3.12496	1.88315
DNMBP	1.70441	2.99362	2.57489	1.4311
C10orf76	1.13775	4.79145	3.05035	0.000309957
LDB1	0.871157	3.87168	4.83494	1.2118
XPNPEP1	0.0254953	8.81819	8.6786	0.00241083
SFXN4	0	5.182	5.06901	0.991111
TIAL1	0	6.63602	5.08564	0.000507552
MCMBP	0.000807084	2.73445	2.68197	0.730113
ATE1	0.117698	4.0694	4.5944	0.0296636
NSMCE4A	1.26703	6.83999	4.47564	0.0169023
CTBP2	0.000125689	2.05824	2.95445	3.95106e-05
DHX32	1.26892	6.04776	2.77856	1.8435
FUOM	0	8.55034	6.59253	0.00147073
RASSF7	0	5.41618	3.31865	0.000193241
CD151	1.94481	2.84706	4.41918	0
CD151	0.0254149	10.5827	10.9448	1.88975
TSPAN4	0	2.75519	3.92406	0
TSPAN4	1.7623	20.2344	13.2923	1.43066
MUC5B	0	45.1726	3.60978	0
ILK	0.995579	11.3438	8.77361	1.01352
ILK	0	5.83232	4.64043	0
PPFIBP2	0.602945	2.72606	2.44054	1.22258
EIF3F	1.67589	3.68412	35.2884	0.345318
ZNF143	0.00184874	3.69924	4.33791	0
ARNTL	1.93136	2.74803	2.01285	0.000297573
TCP11L1	1.16837	2.78268	3.35284	0.174515
EHF	0.00110006	4.00479	2.67862	0.000588811
API5	0.00246859	4.72922	5.78091	1.55056
ALKBH3	0.445923	3.06697	2.11091	0.726088
ACCS	0.409972	2.02878	2.27956	1.56133e-05
SLC35C1	0	10.887	2.37638	0.306118
SLC39A13	0.964566	3.97622	4.12966	0.00017168
CLP1	1.53137	3.4386	2.41121	0
TMX2	1.31963	2.34152	2.37773	0
CTNND1	0	2.98212	5.51114	0
CTNND1	1.57979	3.27345	3.18316	0
CTNND1	0.860349	8.77475	3.86376	0.0569159
CTNND1	0	2.2332	2.39561	0
DTX4	1.84862	5.46209	4.0992	1.51538
MS4A4A	0.93142	6.4319	2.7032	0
MS4A7	0	3.73523	5.48797	0
MYRF	0.920803	12.6325	3.70605	0.317945
MYRF	0	4.50966	2.07829	1.37373
TAF6L	0	2.43399	2.57558	0.0025301
RPS6KA4	0.00604237	4.4154	4.48323	0.00113695
CAPN1	1.0812	17.0356	10.3489	0.567175
FRMD8	0.875458	5.47786	4.84594	1.27781
SSSCA1	0.774012	2.96591	3.15175	0.351865
EHBP1L1	0.83137	3.04401	2.27684	0
SIPA1	4.12069e-05	4.33752	3.84298	0.00110957
CTSW	0.656768	3.81134	4.89357	0.462104
CCS	0.172795	4.53587	4.61188	0
RBM4	0.00296158	7.51567	5.71386	0
SYT12	1.22332	2.61999	4.64459	0.000270043
ALDH3B1	1.26346	6.05184	2.51717	0
NDUFS8	0	19.2565	17.1653	0.000623774
TCIRG1	1.73416	6.04423	4.86951	0
FADD	0.105639	4.83065	2.08899	0.832737
FOLR2	0	4.0016	4.81828	0
RELT	1.48328	4.65584	6.88601	1.81614
POLD3	1.63227	4.2256	2.55666	5.16705e-05
SERPINH1	1.50222	16.5804	39.4681	1.30217
C11orf73	0.833789	6.65766	6.32201	0
PANX1	0.454237	3.12032	4.18183	0.415232
FUT4	0.000469272	6.68623	2.41676	0.355776
SRSF8	0.250427	4.82135	2.6907	0.73469
CEP57	1.44863	5.02926	3.1652	0
YAP1	0.656045	2.12117	2.67907	0
YAP1	0	5.93343	2.75912	0
YAP1	0.300061	3.15449	3.07667	0.00160903
ATM	0.0104823	4.54169	9.72928	0.000981151
SIK2	0.693688	5.40204	3.17268	1.57897
TAGLN	0.503338	8.14822	8.86728	1.31817
IL10RA	1.61953	7.61895	4.01537	1.87302
MLL	1.30145	3.78089	4.42094	0.0113067
PHLDB1	0.632795	2.34644	2.44304	0.593145
ARHGEF12	1.60011	8.5519	7.20893	0
VWA5A	0.147699	3.75571	2.22268	0
FAM118B	1.71133	4.96475	2.56076	1.79464
FOXRED1	0.457302	4.20905	2.99268	1.18786
FLI1	0.276754	5.10429	4.63384	0
RNH1	0	7.37553	6.92227	1.33775
IRF7	0.793472	5.4223	8.81596	0
MUC6	0	35.6945	5.72314	3.16642e-05
INS-IGF2	1.42286	15.8624	3.5554	0.587071
CDKN1C	2.72294e-05	6.96293	2.02529	8.22209e-05
PHLDA2	1.70245	12.3679	5.03646	1.47955
NUP98	1.23189	3.99186	3.51464	1.15686
TRIM21	0.276317	5.90448	4.3958	1.79702
FAM160A2	1.27795	4.99993	2.02916	0
ZBED5	1.48658	3.23515	2.43589	0
GALNT18	0.644303	5.9817	5.53546	1.53787
BTBD10	1.18621	2.27929	3.6681	2.24649e-05
COPB1	0.000236222	11.1756	12.0902	0.0002109
PSMA1	1.32276	5.40452	5.46485	0
LIN7C	1.6788	21.9136	12.3294	0.0119868
ABTB2	1.07094	2.15907	6.03641	1.84789
PEX16	0.000171854	3.99812	3.2644	1.38796
PHF21A	1.76887	2.11107	2.97941	0.924365
AMBRA1	0.851328	3.91077	3.30881	1.79587
ARHGAP1	0.000415659	7.26111	5.81548	0
KBTBD4	0	2.24658	3.19009	0.0563982
FNBP4	1.02263	3.77934	5.99366	0.0187943
NUP160	0	3.42623	3.061	0
MS4A6A	1.84188	2.36117	3.73203	0
PRPF19	0.0851328	10.2446	6.43053	0.00416031
SLC15A3	0.440973	4.30245	3.97493	0.653017
CPSF7	0.00321665	9.41019	3.40243	0.000234913
RAB3IL1	0.830036	5.84981	3.69376	0.552247
B3GAT3	0.635033	2.1975	6.2199	0
STX5	1.78141	3.58525	2.75028	1.33124
SNHG1	0	8.52438	13.019	1.49653
PLA2G16	0.683017	10.3774	2.2081	0.514996
MACROD1	0.536865	4.97039	2.9079	0
TRPT1	0	4.18053	2.88555	1.16637
SF1	0	11.3495	2.54113	0
ZNHIT2	0.161098	5.26493	2.49758	0.544734
SYVN1	0.00146406	12.422	8.53813	0.917933
POLD4	1.28298	8.92376	10.0595	0.00602423
PITPNM1	0	4.17597	5.55132	0.58176
UNC93B1	0.808865	5.14462	9.12254	1.00523
SUV420H1	0.634242	2.92707	2.81172	6.33987e-05
SUV420H1	1.79554	3.4095	3.25736	1.26876
C11orf24	0.671422	4.66304	3.75326	0.000192676
DHCR7	1.86387	6.6794	14.5497	0.000375302
NUMA1	0.000299693	4.53504	6.95746	0.00332321
ANAPC15	1.19666	3.17477	4.09589	1.63111
FAM168A	1.15234	2.13031	2.22699	0.222189
RAB6A	0	2.71088	8.99304	0
PAK1	1.26936	2.35717	2.49453	0
CCDC90B	0.41162	2.20901	2.82725	1.10741
CTSC	0.015703	4.64618	2.68849	0.125222
C11orf75	1.91343	11.3768	8.99925	5.59521e-05
SNORA1	0	57.7842	55.291	0
SNORA18	0	1230.96	363.037	0
PDGFD	0.00167643	12.0938	2.71319	0.00280058
BUD13	1.08616	4.17472	2.467	1.31424
SIK3	1.50841	2.61776	2.26654	0.000164646
FXYD2	0	33.2939	4.7592	0.00131664
AMICA1	0.456862	2.20071	3.61212	0.00170416
CD3D	5.5142e-05	7.69245	16.1319	1.20008
MCAM	1.91293	7.7504	10.5408	1.95021
SIAE	0.891511	5.27129	8.3564	0.000126489
VSIG2	0	9.29591	2.23301	0
MSANTD2	1.58289	2.98962	2.44923	1.26285
RPUSD4	1.11922	4.23798	3.94538	0.000170832
RHNO1	0.514635	4.95188	3.48067	0
NDUFA9	0.550587	16.1287	14.5023	0.000163802
COPS7A	0.045078	5.83164	4.28062	0.000666717
C12orf57	1.84934	13.5156	7.25105	1.61186
FOXJ2	6.73418e-05	2.45961	2.17335	1.53172
RIMKLB	0.258282	2.27714	2.89781	0.378314
H2AFJ	1.9174	9.35543	4.81273	0.339341
AEBP2	1.96723	2.01652	2.7276	0.000461327
FGFR1OP2	0	4.11239	4.38541	0.0213685
PPFIBP1	1.08038	2.45283	2.98827	0
CCDC91	1.65617	5.44166	6.16514	0
DNAJC22	0.889039	2.92464	2.3443	1.45289
COX14	0	13.5418	6.59402	0.764171
LARP4	0.72294	3.72664	3.95405	1.97895
ACVRL1	1.59229	5.59412	2.26363	0.128707
ACVR1B	0	7.1387	6.75316	0
GRASP	0.796243	2.9588	4.36908	0.704634
SP1	0.453509	6.53959	3.09547	0.000204079
PCBP2	0	3.12586	4.00838	0
DGKA	1.34539	2.28828	4.18192	5.51029e-05
CDK2	0	8.74725	5.03575	0
SUOX	0.000359459	3.21292	2.29783	0.000419302
PA2G4	1.50505	6.6853	9.52919	1.43258
INHBC	0	2.51064	2.96897	0
TSFM	0.00030543	5.76722	2.37076	0.000247529
SLC16A7	0	9.71877	7.34864	0
TMEM5	0.442563	5.73475	4.08144	0.000144381
LEMD3	1.68426	6.3149	7.2513	2.02018e-05
CPSF6	0.000629048	9.725	6.47128	1.8473
GLIPR1	0.227782	12.4326	5.55822	1.40824
ZDHHC17	0.706928	2.04278	3.23414	1.06325
ACSS3	0	3.19168	5.52978	1.3925
MRPL42	0	7.29393	2.88086	0.0269214
TMPO	1.55809	4.26877	4.21375	1.61331
SLC25A3	0.639438	6.54616	7.73407	1.24626
SPIC	0	10.2134	2.73866	0
HCFC2	0	2.61096	3.23237	0.44384
TXNRD1	0	2.41059	4.49108	1.70652
CHST11	1.38549	3.03098	3.29066	1.03971
UNG	0.645418	4.81151	3.2686	1.24385
MVK	0.330174	2.14624	2.63449	0.00794703
TCTN1	0.000562577	4.10806	3.28515	0.000588453
TRAFD1	0.475031	5.93563	5.94767	1.31904
PLBD2	0	5.08331	7.5677	0
HSPB8	1.75175	3.37905	8.85691	0.612544
GATC	1.34232	2.83578	2.68539	0.000300027
DYNLL1	0	10.1846	7.3291	0
RNF34	1.98111	8.64969	7.24051	0.00291476
ORAI1	0.885304	4.64919	4.74372	1.43866
ARL6IP4	0.451051	2.52458	3.97405	0
ARL6IP4	0.000389545	5.89596	7.71355	0
GTF2H3	1.53073	3.34206	2.2444	0
RAN	0.000283653	4.20277	45.8477	0.000169307
ZNF26	0.000641365	3.45293	2.11962	1.84145
FGF23	1.77637	2.2401	2.42782	0.440797
CLEC7A	0.147168	17.5645	4.75023	0.000278983
IPO8	1.06919	5.60342	4.79605	0.619522
SLC38A1	1.24112	3.32474	6.61203	1.89485
SLC38A1	1.44187	6.21924	5.62497	1.90195
SNORA2B	0	16.5497	12.1453	0
LIMA1	1.30391	4.93624	5.99184	1.10118
TFCP2	0	2.8041	2.09826	0.000171113
SMAGP	1.67905	2.43581	3.63757	0
KRT8	1.20314	10.4849	2.85668	0
CBX5	0	5.69278	4.50515	0
SARNP	0.00160782	3.48288	7.17434	0.979785
MMP19	1.83211	4.10532	2.26112	0
WIBG	5.63494e-05	5.04866	3.11264	0
PAN2	0	2.28408	2.03786	0
ARHGAP9	0.455991	2.98064	4.57908	0.00494379
RASSF9	1.16148	2.30908	4.65947	0
CCDC53	0	4.48268	5.88261	0.520545
NUP37	1.21796	5.02989	2.78784	0.00300308
CMKLR1	0.00171812	11.3212	2.6322	0.286459
SELPLG	0.00296649	9.97235	7.72411	1.77862
TRPV4	0	2.57482	2.05596	0
GIT2	0.0177157	2.01866	2.36191	0
ANAPC7	1.6185	2.61551	3.01262	0.59813
BRAP	0.753001	4.13259	2.5251	1.45619
MAPKAPK5-AS1	1.92275	2.34697	2.44938	0.611242
C12orf49	0.233399	2.32447	2.78627	0
FBXO21	0.00786631	5.21927	6.78518	0.00254726
RPLP0	1.53231	4.89403	2.06444	1.60993
SPPL3	0	4.09903	3.36668	1.76822
CAMKK2	0.707998	2.78388	2.86984	1.04843
RHOF	1.56226	2.2717	10.4844	0
RSRC2	0.00315669	10.6893	7.25854	0.0810309
CDK2AP1	0	9.3253	5.10614	1.10337
EIF2B1	1.49326	8.86506	6.7605	1.83158
ANKLE2	0.276678	2.8705	3.12166	0.912743
CHFR	0.996443	3.44916	3.35362	0.0113507
ZMYM2	0.687957	2.43174	5.01405	0.985011
POLR1D	0	2.0247	2.03239	0.0216152
PAN3	1.02385	4.43869	4.91906	0.331139
FRY	1.09099	2.40526	2.40355	1.21645
NHLRC3	0.00178999	3.62482	2.77431	0.000607438
NAA16	0	2.3743	2.54807	0
RNASEH2B	0	3.74181	2.29203	0.708289
WDFY2	1.97414	3.62499	4.25677	1.57114
ALG11	1.53383	2.2245	2.73842	1.11882
TDRD3	0.00662248	2.48156	2.76874	6.12434e-05
KLF5	0.00112031	17.4452	6.99	0.412695
UCHL3	0.101054	12.1948	9.22537	0.000790751
CLDN10	0	23.9596	2.74545	0
MBNL2	0.000274616	4.27227	7.84239	0.000369965
FARP1	0.337782	7.38393	3.75356	1.87826
PCCA	1.22186	10.7743	8.5075	0
TPP2	0.581954	2.89692	5.13615	0
BIVM	0.877836	2.39067	2.12063	0
COL4A2	0.0939416	7.77797	26.6436	1.29031
CARKD	0.698264	4.06035	4.80125	0.809404
CHAMP1	0.49734	4.27597	2.54319	0.0377705
PSPC1	0	6.09592	5.55054	0.00196278
PSPC1	1.70292	3.75066	3.75619	0
XPO4	0.000327097	3.3424	2.5371	0.000199307
MIPEP	0.323274	4.74326	2.47641	0.930172
SLC7A1	0.491473	3.14081	2.19248	1.17326
N4BP2L1	0.00256628	5.69305	3.23814	0
SUPT20H	0	4.32933	3.3256	0
MRPS31	1.45549	3.66375	5.021	0.000453418
SUCLA2	0.751795	3.13483	6.71674	0.863199
RCBTB1	0.166522	2.33266	3.49332	0
INTS6	0.000172194	3.30502	7.45377	0.825951
MYCBP2	1.19794	2.54568	4.92665	1.17252
RNF219	1.0825	2.55829	2.55801	0.976761
SPRY2	0.295892	10.715	7.25154	0.596251
GAS6	0.647149	5.51409	3.67606	0.629978
APEX1	1.83121	11.6104	11.3023	0
METTL17	0.0689186	3.7767	4.1214	1.73861
MRPL52	0.967805	6.2254	4.12248	0.000620738
MMP14	1.82703	16.1202	19.1189	1.24901
DCAF11	0.755821	5.20527	3.10198	0
KHNYN	1.25864	2.59695	2.89571	1.18532
KIAA0391	1.95208	7.67221	3.9462	0.00219285
GNG2	1.01476	2.68152	2.97733	0.413837
PTGER2	1.88943	3.16792	4.68723	0.522843
NAA30	0	4.02094	3.96892	0
PCNXL4	1.57252	3.78117	3.99026	0.53586
SLC38A6	0.454662	3.78849	3.91794	0
SYNE2	0.00896873	4.31621	2.20511	0.630218
FUT8	0	2.49539	2.81063	1.80972
ARG2	0.153075	2.30888	2.72427	1.95815
SIPA1L1	1.70812	6.02892	5.40514	0.000107374
ZNF410	0.706786	7.80221	4.29979	0.412083
COQ6	0	4.42724	2.33553	0.000184729
ISCA2	1.64452	4.86653	4.0767	0
BATF	0.560265	5.75904	8.42584	0.171702
ZC3H14	0.968958	3.59541	6.51712	1.67967
C14orf159	0.258503	2.71849	4.13278	1.1099
SNORA11B	0	54.6568	65.42	0
TMEM251	1.96083	4.47294	4.43432	0.943903
TMEM251	0.427387	2.48651	2.79743	0
IFI27L1	0.437402	2.14541	3.77756	0.880251
IFI27	0.00133218	108.536	31.0678	0.351316
IFI27	1.65489	84.613	24.2211	0.000284278
GSKIP	1.58235	13.0513	3.25226	1.61362
PAPOLA	0.000800621	3.86086	3.74964	0
YY1	1.49285	10.2501	9.40877	0
MARK3	1.43147	7.45986	4.96697	0
INF2	1.15781	3.29152	3.56346	1.02961
INF2	7.97173e-05	2.75986	5.54767	0.00141047
CEP170B	0.147768	5.70669	3.35818	0.762314
BTBD6	0.302739	5.16957	7.71737	1.71911
CRIP2	0	14.2267	6.03163	0
TEP1	0.390577	2.31872	2.15166	1.50074
OSGEP	6.40119e-05	2.286	3.4853	0
HNRNPC	0.014051	4.52181	27.6011	0.00109023
CHD8	0.000339849	2.43345	2.28531	0.000142055
SLC7A7	0.554876	3.10545	4.70593	0.764596
SLC7A7	0.00040449	6.87661	5.97481	0
RBM23	1.53701	5.66915	5.05465	8.81374e-05
HAUS4	0.656757	3.53276	2.09373	0.000532919
AJUBA	0.144658	5.2083	2.94626	0.00254228
CIDEB	0	3.20897	2.0689	0.531412
DTD2	8.71609e-05	2.59837	2.55135	1.21332
SAV1	0.414307	3.39488	2.74349	0
PPP2R5E	0	5.96615	7.01699	0.93058
ZBTB25	1.56515	3.34651	5.27973	1.44736
PLEK2	0	4.03208	3.33973	0
ZFP36L1	1.72561	3.53036	7.34076	0
SLC10A1	0	10.2807	8.75056	0.000932496
PNMA1	1.95818	4.071	5.92826	1.70557
ABCD4	0.859892	2.19071	2.28451	0.000858777
TGFB3	1.99022	6.19514	3.11693	0.180416
SPTLC2	0.00120751	6.84452	4.03656	1.64885
TTC7B	1.22867	2.89552	2.5496	1.41248
SMEK1	1.00309	6.25644	4.43988	1.65945
SMEK1	1.87596	4.81331	5.00763	1.70407
IFI27L2	1.55789	13.8624	12.7227	0
ATG2B	0.842111	3.45906	4.5989	0.00173783
SLC25A29	0	5.16245	4.74781	0.473391
SNURF	0	2.24103	3.41722	0
SNORD116-6	0.769191	3.36252	2.6987	1.26663
SNORD116-24	1.10647	3.13634	2.81904	0.717734
KNSTRN	0	2.16735	2.59532	0
ZFYVE19	0.928009	2.65802	2.06887	0.361168
SPINT1	0.000160403	5.43229	2.81242	0
MGA	0.00130865	2.95889	2.31451	0.00305567
GANC	0.232083	2.26387	2.7756	0
DUOXA2	0.693632	11.6537	6.25797	0
GCNT3	0.207602	16.8674	2.91389	0
APH1B	0.000481143	6.76585	2.12186	0.00076148
SNX1	1.84	4.98116	5.28658	1.58171
ZNF609	0.520908	6.73913	5.50384	0.640704
PIAS1	0	6.43464	5.88111	0
THSD4	0	6.10088	2.44616	1.69436
CLK3	0.516393	3.45641	15.3744	1.23557
UBE2Q2	0.600407	2.36044	4.04973	1.99651
IREB2	0.634815	5.47511	6.5382	0.00586105
ZFAND6	0	3.05276	2.98734	0
ZFAND6	0.0261239	8.59269	2.98454	0
IL16	0.810916	3.51978	3.40803	1.31896
TM6SF1	0.000505371	3.3099	3.20818	0.0801237
PDE8A	1.46734	9.38418	5.82278	0.00179025
FES	9.40775e-05	7.49514	2.71636	0.0361647
MEF2A	0.830867	2.61727	2.86816	0
NIPA1	0.000172188	2.26633	2.81749	0.43864
UBE3A	1.01335	8.99715	4.37445	0
NDNL2	1.62211	6.73611	7.83499	0.982738
LPCAT4	0.123789	3.70776	2.77457	1.14862
PLCB2	0.00223591	3.02634	2.26179	0.000395535
NDUFAF1	0.00704546	3.67074	4.21235	1.29942
EHD4	1.56882	5.92877	4.06071	0.521854
TP53BP1	0.644856	3.46927	3.45091	0.036505
DUOX2	1.29322	8.01303	2.11151	5.01928e-07
SECISBP2L	0.013576	2.18258	3.121	0.00411657
GABPB1	0.000964797	3.48961	2.32477	0.00221001
LYSMD2	1.33016	3.21398	3.56461	0.397708
MYO5C	1.66597e-05	3.22564	2.31164	0.00376422
WDR72	1.34881	3.95061	2.86141	0
ZNF280D	0.00137194	4.68875	5.21131	0.0219942
ALDH1A2	0	4.71274	2.79548	0.41288
VPS13C	1.79808	2.88103	4.44	1.93113
C2CD4B	0.18432	5.38592	2.53355	0.11077
VWA9	0.00375688	3.60496	3.14096	0.134116
SNAPC5	1.62426	3.68689	2.78146	1.77277
AAGAB	0.000388248	5.69054	3.44984	0
ADPGK	0.000477293	3.04405	7.62952	0.861661
SCAMP2	1.14354	10.1738	6.96564	0.000697005
MAN2C1	0	3.29449	2.18813	1.9553
SIN3A	1.46662	2.19429	3.55974	1.41985
STARD5	0.529703	4.45457	3.04428	1.46275
MRPL46	1.55513	5.50391	4.2445	1.50476
MFGE8	5.4893e-05	2.11199	4.34701	0
PEX11A	0	4.12007	2.00817	0
CHSY1	0.00114531	3.3399	6.27327	0
TM2D3	0	4.95934	3.31678	0
ITFG3	0.0905484	4.81588	7.41813	0.00190181
SOLH	0.521292	3.05071	2.28292	0.729349
FAM195A	0.416823	4.06771	9.59914	0.708446
RHOT2	7.46145e-05	8.85301	11.851	0.000136838
STUB1	0.752346	7.2935	5.75156	0.000115302
METRN	0.230834	2.81854	3.05765	0.894076
CACNA1H	2.07092e-05	2.05412	5.77848	0.0166207
NUBP2	0	3.77151	5.49157	1.16802
GFER	0.85292	2.79708	2.71435	0.000103679
SLC9A3R2	1.24952	5.43995	8.19242	1.87363
TRAF7	0.786643	4.10377	6.25482	0.00147955
KCTD5	1.63599	4.79241	4.77608	0.277419
FLYWCH2	0.209354	5.0566	2.94539	0
THOC6	0.946565	4.50944	3.75928	5.42364e-05
IL32	0.770559	20.1495	14.4779	0
IL32	0	8.99785	31.9808	0.00277841
ZNF263	0.100358	3.41157	2.46785	1.2788
MGRN1	0.464638	2.19896	2.49152	0
PMM2	1.19359	3.3095	2.77462	1.59087
CLEC16A	0.511667	5.01212	3.69537	1.5114
C16orf45	1.73496	2.07973	2.16195	1.46913
ABCC1	1.37126	3.82598	4.99499	0.889183
ITPRIPL2	1.12863	4.25538	6.21119	1.82411
TMC5	1.56748	16.5337	4.85463	0.762886
C16orf62	1.63322	6.69426	4.43886	1.17962
TMEM159	1.31212	2.02029	2.3423	0
METTL9	1.65	3.9326	3.05102	0.0908109
RBBP6	0	7.01037	7.53333	0.387159
LCMT1	0	2.31031	3.13842	0
LOC606724	0	3.23683	11.0102	1.61448
MVP	5.49045e-05	8.56716	4.02785	0
TMEM219	0.00137867	15.6222	9.76077	0.000952564
ALDOA	1.78114	3.56765	5.15411	0
SLX1B	0.00547978	7.2784	17.797	1.67076
ITGAL	0	2.9977	4.34139	0
ITGAM	0.000896873	2.81147	5.12192	0.655982
CNEP1R1	7.48645e-05	2.17837	3.69745	0.000151379
ADCY7	0.000927101	3.094	2.20923	0.00151416
RBL2	0	8.17908	8.53374	0
LPCAT2	0.657945	7.72614	3.39069	0
CPNE2	0.364581	3.39419	3.59454	1.54391
CKLF	0	4.14569	5.43572	1.27308
CMTM3	0.176691	4.7273	5.45491	0.718691
NOL3	0.000116431	2.48259	2.62431	0.000739598
E2F4	0.819578	13.5982	8.62877	0.00046521
THAP11	0.761119	5.69554	6.00684	0.376195
PLA2G15	0.600414	4.21489	5.02601	1.76976
SLC7A6	0.617928	2.38343	4.33021	1.57259
TANGO6	0.000459861	4.61162	2.28351	2.76783e-05
SNTB2	0	3.81467	2.1512	0.0309932
NFAT5	0.000851678	3.31724	3.04903	0.0742068
DDX19A	2.04063e-05	3.32856	2.84831	0.000154594
SF3B3	1.77594	7.15531	3.71173	0.000399188
CHST4	1.39174	22.0112	2.64454	0.178563
CHST4	0	8.94745	5.36374	0.258271
CHST4	0.550896	37.1119	4.80105	7.24102e-05
TERF2IP	1.57199	13.5201	9.6376	1.39266
CRISPLD2	1.15582	2.05959	3.7871	0.000298955
ZC3H18	1.19608	2.31505	3.03386	0.0320462
TRAPPC2L	0.703431	7.74025	4.50578	1.2803
SPG7	0.374049	4.68687	3.43115	1.448
AXIN1	0.000696025	2.03081	2.14454	1.00271
MRPL28	0.221555	8.78506	4.32814	1.29961
C16orf13	1.94945	2.52229	3.31919	1.46571
NARFL	0.169647	3.25772	3.09858	1.37569
C16orf91	1.75586	3.54897	2.67881	0.218894
SPSB3	1.52034	10.4211	7.86367	1.98162
ZNF598	0.000189278	2.25498	3.45367	1.68703
PGP	1.2713	2.92958	2.42918	1.08286
RNPS1	1.31482	5.51345	6.58151	1.5458
PAM16	1.5836	9.88696	5.43424	1.10556
ROGDI	0.871364	2.44303	2.48553	1.85105
NAGPA	0.0186455	3.65508	3.78891	1.92937
EMP2	1.04594	2.6287	2.43041	1.97875
SOCS1	0.757783	8.30627	4.62273	0.380397
LITAF	0	2.24275	3.50682	1.03205
NTAN1	1.7867	4.95941	5.59739	1.7526
GPRC5B	1.99525	7.0681	3.70614	0.302138
CDR2	1.04507	4.47617	3.61485	0
COG7	0.454636	2.6889	3.19798	0.872551
GTF3C1	0.00116462	4.98497	3.92958	0.000217156
SLC7A5P1	0	2.25138	4.80907	0.533191
YPEL3	1.46027	3.9924	6.7292	0.000209435
DCTPP1	1.37789	9.27089	4.74619	0.475126
LOC730183	0	3.70235	2.60312	0
VKORC1	0.974415	8.21902	3.66642	1.76709
SALL1	1.15478	2.35595	2.82719	0.00183972
BBS2	1.48507	6.942	3.18114	0.000129695
FAM192A	0.846431	3.95106	7.49583	0.00427643
PLLP	0.272426	11.5693	2.02073	0.342203
NAE1	0.000711365	5.78709	6.65657	0.00138123
FAM96B	0	12.5746	22.9702	0
FHOD1	0.907853	2.89511	2.20351	0.674631
TPPP3	0.77202	3.66205	2.65863	0
ACD	1.91075e-05	2.89905	2.34482	1.06289
ENKD1	0	3.48206	2.6785	1.05259
GFOD2	0.0006144	4.69218	2.81489	0.000122875
PDF	0.586806	3.88786	2.03881	0.686478
TERF2	1.98746	2.77237	2.15374	0.0364652
EXOSC6	1.86158	7.32294	6.19294	0.108817
GLG1	0.953819	7.35953	7.58516	0.00784349
MLKL	0	7.57026	3.85114	1.50913
TMEM170A	0	3.34373	3.0194	0
KARS	0	2.8663	2.00736	1.13688
MAF	0.25452	2.14244	2.48882	0.372105
ZDHHC7	1.17146	5.26257	7.03118	0.0649534
EMC8	1.36426	4.50751	3.1437	0.000120787
PIEZO1	0.936197	4.11601	4.94352	0.860592
ANKRD11	0.673805	3.75427	2.51022	0
PITPNA-AS1	0.513873	3.64053	2.73895	0.98413
OVCA2	1.00691	8.14653	4.3805	0
EMC6	0	3.91365	3.01182	1.49556
CYB5D2	1.12062	3.21262	2.44922	1.35495
PLD2	0.00646518	2.02406	2.12738	0.0020911
MINK1	0	3.28881	2.48306	0.00152055
RPAIN	0	3.15395	3.28902	0
MIS12	0	2.38769	2.47878	0
XAF1	0	2.04617	4.52595	1.8053
C17orf49	0	2.85709	3.38941	1.85361
EIF5A	0	2.07371	6.62945	0
ACAP1	0	2.38217	4.35111	0.939893
TNFSF13	1.8922	5.29773	5.76538	1.5582
TTC19	1.56974	5.70607	2.2018	0.000441672
TRPV2	1.26944	3.22741	3.81215	0.371089
C17orf76-AS1	0	3.76664	4.91441	0
C17orf76-AS1	0	6.54532	3.55882	0
C17orf76-AS1	0	6.99044	2.53831	0
C17orf76-AS1	0	7.69795	4.11349	0
DHRS7B	0.721315	3.95171	2.52232	0.00311529
SUZ12P1	1.43428	2.5458	2.35008	1.68905
ADAP2	4.64233e-05	8.29094	8.59792	0.631165
ADAP2	0.840607	4.51784	2.29525	0.000290355
PSMD11	0.085156	11.1739	7.04056	0.188333
SLFN5	0.000381974	3.70164	2.6346	0.0291475
AP2B1	0.0115538	6.19886	5.56388	0.000655625
CDK12	0.40937	2.25747	3.84897	1.85065
WIPF2	1.07535	4.91187	2.00249	1.62225
NKIRAS2	0	5.56327	4.17353	0.711163
STAT5A	0.152522	4.63415	5.06159	1.26289
MLX	1.90692	11.1268	5.09086	0
RAMP2	1.03552	3.09256	3.34571	0.49564
G6PC	1.57667	14.2561	23.7605	0
IFI35	0.372866	5.38725	4.53929	0
FMNL1	0.99337	2.22412	2.51514	1.10629
NPEPPS	1.86404	2.72087	4.99932	0
ABI3	1.00414	7.23666	5.12113	0.00547427
ITGA3	0	9.39649	4.0136	5.37849e-05
PDK2	0.554846	2.88998	3.20938	1.86191
NME1	1.39888	23.7799	19.368	1.99843
MSI2	0.135919	2.33837	8.45499	0.808649
SMG8	0.949825	3.43422	2.44428	1.23917
DHX40	1.75007	2.23659	4.72699	0.000428859
MRC2	0.552584	2.30091	2.47485	0.34997
ACE	0.000992623	7.74876	3.38155	0.000270021
DCAF7	0.35079	9.55605	5.39345	0.00224778
DCAF7	0.577426	3.19418	2.33483	0
TACO1	0	3.80814	2.63679	1.20975
MAP3K3	1.72568	3.65178	2.97091	0.483059
MAP3K3	0.457795	2.55828	2.06003	0.010429
MILR1	0	2.17897	2.73906	0.967433
PRKCA	0.648362	3.40075	3.63504	0.00143051
PITPNC1	0	6.59321	6.10944	0
LINC00674	0	2.0239	2.60652	0
AMZ2	1.44588	3.31481	4.02182	0.725655
CD300A	0	10.4049	3.56305	0.799953
KCTD2	0	3.13145	2.21277	0.812336
NUP85	0.566805	6.03227	4.37877	1.03616
TEN1	1.10645	4.07083	6.35091	1.63871
UBALD2	0.706846	2.85264	2.23903	1.87174
2014-09-09	0	3.90565	2.57722	0
TMC8	0.896788	5.18333	5.35047	1.26132
AFMID	3.37407e-05	2.44278	2.97413	1.05914
GAA	0.745557	5.52566	4.05511	0.0930107
ANAPC11	0	3.79859	3.95699	0.635541
GPS1	0.827668	5.42113	6.02549	0
FOXK2	7.35092e-05	3.766	2.10263	7.36949e-05
INPP5K	1.04212	3.29897	3.03125	1.09973
MIR22HG	1.9538	2.17043	2.16244	1.40345
MIR22HG	0	7.74812	2.24645	0.776975
TSR1	9.25657e-05	3.53659	2.68835	9.94501e-05
SHPK	1.34698	2.7869	2.23886	1.68719
ATP2A3	0.000419002	2.29943	3.26666	0.160314
ZZEF1	1.14783	2.66161	2.3858	1.51162
VMO1	0	17.83	12.4654	2.16316e-05
VMO1	1.45314	22.9386	20.7201	0
SCIMP	0	8.64251	2.11483	0.00151014
DVL2	0	2.62558	2.93316	0
PHF23	0.577725	7.94141	5.4909	1.16322
GPS2	1.47038	3.56481	2.82985	0
PLSCR3	0	2.48382	2.39382	0.5337
ELAC2	1.19705	6.72262	5.97518	0.0349633
PMP22	0.000123764	3.93115	5.91808	0
ATPAF2	0.29857	2.76066	2.47094	1.08722
FAM83G	0.0232368	4.07063	3.07687	0.00086216
USP22	0.430019	10.8083	13.9653	1.14904
IFT20	0.00963585	2.56468	2.41334	0.0129448
IFT20	1.94113	5.7184	2.36905	0
SLC46A1	0	4.24158	3.07584	0.00187787
ALDOC	1.6648	2.62247	3.03201	0.00240785
SDF2	1.28947	7.26248	5.7009	1.09088
MYO1D	1.46884	5.74653	2.07814	1.70349
RFFL	0.889494	6.31159	2.26069	0.000678329
SLFN11	0.819833	3.59211	3.94587	0
SLFN11	1.53957	2.68595	5.13015	1.17259
CCL16	1.55987	3.29699	6.31877	0.9752
SYNRG	5.77384e-05	2.33477	3.17017	0
HNF1B	1.27396	10.5048	2.71693	0.000151814
MED24	0	2.36032	3.8123	0.000126075
NT5C3B	0	2.73344	3.06217	1.75732
KLHL11	1.13557	2.66714	3.42527	1.04781
ACLY	0.902422	5.93036	5.4896	1.77817
ACLY	0	5.26027	3.20917	0
PTRF	0	7.72394	6.87455	0.842276
BECN1	1.73475	7.03365	4.50322	1.61023
EFTUD2	1.20288	8.59296	6.69445	1.87624
ARHGAP27	0.000187356	3.15525	2.42666	0.313173
KANSL1	0.000126549	3.00425	3.14362	0.00055282
COPZ2	0	2.48627	2.06553	0.478148
CBX1	0.981607	4.62103	5.60324	1.65361
MTMR4	0.000506291	3.67152	2.17975	0.00294603
CYB561	0.00403427	8.49236	4.14949	0.000441279
SMARCD2	0	7.45127	6.41713	0
SMURF2	0.449231	3.45176	3.2996	1.64196
PLEKHM1P	1.55042	3.67811	3.27926	0.94613
HELZ	0.365183	5.53753	7.36832	0
C17orf58	1.70272	3.357	2.5219	0.631104
NAT9	0.619018	3.14012	2.5122	1.03791
GGA3	0	4.18227	4.21019	0.000152185
SLC25A19	1.54081	3.14431	4.58324	1.04482
UNC13D	0.436383	3.14494	2.45624	0
TRIM47	9.48259e-05	2.66684	2.26205	0
TRIM47	0.0146187	10.1329	5.66534	0.350082
ACOX1	0.000601643	9.06296	4.96486	0.373154
PRPSAP1	0.00284098	4.76724	6.63051	0
RHBDF2	0.00023562	4.28897	4.77633	1.59868
SRSF2	0	4.152	9.01871	0
LOC100131096	1.13309	3.20631	2.2471	1.88597
CANT1	0	2.66629	2.04802	0.883941
CBX4	0.000319475	3.73013	5.18493	1.53332
MAFG	0.03067	3.12229	2.53163	0.00109693
CSNK1D	0	3.05415	4.98838	1.73254
CD7	0	2.83696	3.8456	0.661806
SECTM1	0.643691	11.0843	6.44049	0
C17orf62	0	4.65543	3.69952	0.887212
LINC00667	0	5.74669	6.45436	0.669409
PTPRM	0.863743	6.33797	4.56249	1.56176
PTPRM	1.58072	4.99467	6.63907	1.53864
IMPA2	1.65257	7.72262	2.63757	0.0619243
SNRPD1	1.34443	4.26192	5.20056	1.60757
IMPACT	0.000149813	3.46397	3.26006	0
RNF138	1.60157	3.68491	4.37847	0.000100578
C18orf21	0	3.13442	2.2797	0
PIK3C3	1.99	5.46377	3.89484	0.00294503
ME2	0.000241783	7.16258	2.11452	0
WDR7	1.59681	4.18363	3.84208	1.50095
KIAA1468	1.31091	2.32687	2.95301	0
KIAA1468	1.55762	4.13679	4.44752	0.000948892
PHLPP1	1.27216	2.43657	2.10286	1.96057
TIMM21	0.792505	3.48498	4.23482	1.87287
CNDP2	1.42453	19.7481	8.85481	0.000362584
LPIN2	1.23606	6.01673	7.14166	0
MYOM1	0.181755	3.25084	3.62214	1.50947
PPP4R1	1.11973	4.01762	3.38416	0.000408297
SS18	1.70817	2.53069	2.70155	0.000175597
GAREM	0.861686	5.29812	2.30299	0.720873
ZNF24	0.624003	4.49726	3.81866	1.71977
SMAD2	0.508288	4.76228	2.11388	1.27716
SMAD7	0.0282243	2.66431	5.72168	0.133684
MBD2	1.28407	5.21978	6.92501	0.847061
BCL2	1.95429	3.98107	4.98601	0.744774
TMX3	1.31515	7.42179	6.9248	0
GZMM	0	2.11087	2.4077	0
PTBP1	1.85898	19.8378	19.4179	0.022993
HMHA1	0.000208866	5.10233	7.04378	0.426151
ATP5D	1.75671	11.6443	24.7363	0
FZR1	0	2.91086	3.01182	0
EBI3	0	4.56696	6.0491	0
RPL36	0.906912	7.16479	6.45382	1.21271
MAP2K7	0.680459	2.67667	3.04461	0.00179504
2014-03-02	0.000294164	5.01257	3.11222	0.00626801
UBL5	0	3.86154	2.75722	1.94678
MRPL4	0.420862	7.15789	5.02185	1.17296
ZNF627	1.33136	2.46425	3.22389	0.84849
ZNF700	0	2.54874	2.19029	0
ZNF844	0.307802	3.41125	2.02065	0
RNASEH2A	0.206201	2.84513	2.12915	1.22392
RAD23A	1.71115	14.9233	7.30821	0.00147109
MYO9B	1.87541	4.66179	3.26893	0.00671978
MAP1S	0.971742	3.84612	2.09768	1.35699
C19orf60	0.949152	7.37113	7.13943	0
UPF1	0.250376	9.836	8.86514	1.21715
DDX49	0.292191	5.95154	5.31762	0.000608989
POP4	5.25618e-05	3.6878	2.55776	1.64022
URI1	0	4.83352	3.00203	1.97707
DPY19L3	1.46006	2.7019	2.52775	1.1792
KIAA0355	0.0046323	3.95631	2.81107	0
ZNF302	0.0038977	2.05132	2.7116	0.000150782
SCN1B	0	7.4931	2.66626	0
FXYD3	1.4296	9.28701	2.50937	0.670233
HCST	0.00109319	8.80621	7.05668	0
SDHAF1	1.15651	3.93862	4.85465	1.50393
CAPNS1	0.00805475	8.70951	18.9343	0.436203
NFKBIB	0	4.28953	3.02707	0.875441
MRPS12	0.0133773	5.3953	2.41101	0
PAK4	0	3.51767	2.02704	1.8063
SAMD4B	0.734516	4.47621	3.29056	0.185947
AXL	0.0105601	25.5777	6.14332	1.74819
TOMM40	1.05504	2.75191	4.79907	1.06839
APOC1P1	1.26955	17.073	48.5383	0
CLPTM1	0	12.711	12.0772	1.39928
FOSB	0.957653	4.45289	2.35762	0
FOXA3	0	5.17315	8.22752	1.28154
SAE1	1.19822	6.63568	7.95983	0
FGF21	1.80868	3.45769	59.935	1.73904
RPL13A	0.938932	5.8815	5.85133	0.000536314
PRMT1	0.308508	15.9778	13.0927	0
MED25	0.312115	3.05739	2.77748	1.85059
SIGLEC9	1.27593	4.09642	2.40559	0.228932
SIGLEC7	0.226901	4.75227	2.36954	1.83491e-05
CD33	1.62305	3.57279	4.41221	0
ZNF331	0	4.43294	2.84461	0
LAIR2	0.838602	3.5774	2.28856	0
LILRA2	1.58156	6.84022	2.10103	0.47932
LILRB1	0	6.81133	2.08735	0
LILRB4	1.13545	4.63566	5.39316	0
RPL28	0	8.11139	3.43261	1.33298
ZNF460	0.703194	10.6706	5.73056	0
ZNF776	0.735224	3.15945	2.00388	1.34864
PPAP2C	0	20.5358	8.85585	0.00153915
SBNO2	1.82797	8.52679	5.57327	0
TIMM13	0.250127	8.24801	2.74976	0
APBA3	0.571816	3.13132	3.25065	1.14888
DAPK3	0.00113155	4.23185	5.81325	0
ZBTB7A	0.500288	2.1042	2.10346	1.42722
PLIN3	0.0201758	12.0537	6.48352	0.278063
XAB2	0	4.41484	5.17636	0.581126
CD209	0	2.3907	2.04837	2.46787e-05
ZNF266	1.11431	2.14073	2.05636	1.87904
ZNF121	1.79484	4.90114	3.85302	0
KEAP1	0	3.45626	5.1039	0
KANK2	0.0017405	2.30884	2.24519	0.00128713
ECSIT	0.751955	3.60142	4.71184	1.39227
ACP5	1.92134	7.18237	3.76542	0
MAN2B1	9.74711e-05	2.96882	2.79944	0.201867
GIPC1	0	6.35272	4.86512	0
NOTCH3	0.416991	2.10323	3.32398	0.873968
PLVAP	1.34488	3.16693	10.981	1.84374
ELL	1.44984	4.53696	5.48613	0.481277
HOMER3	0	2.43648	3.8297	0.565422
ZNF626	1.77196	2.70626	2.329	0
RHPN2	1.45374	5.15003	4.3161	1.66944
IGFLR1	0	2.51497	2.258	0
NFKBID	1.88918	2.00998	2.99331	1.06619
NFKBID	1.35718	2.09432	2.97107	0.978387
TYROBP	0.0209971	9.67277	4.82012	1.62747
CAPN12	0.316449	3.17821	5.41438	1.02057
HNRNPL	0.889599	5.13017	4.95139	1.29814
SIRT2	0.956033	7.35227	5.67621	0
SARS2	2.60915e-05	2.84402	2.21362	1.86256
AKT2	0.959103	5.70224	4.68691	1.03945
SERTAD3	0.00336233	4.39602	3.59361	0.899869
DEDD2	0	7.40732	13.1999	0.00068321
GSK3A	0.120109	5.11021	2.85525	1.9719
ZNF428	1.80135	4.99748	3.20149	0.809066
EML2	0.729714	3.15585	2.49946	1.13614
SYMPK	0.760997	6.10781	6.2618	0.692778
STRN4	1.14963	5.71993	5.04026	0
CARD8	0.437396	2.86021	2.42506	0.829588
RRAS	0.801879	3.70034	3.38561	0.593732
IRF3	0	6.11946	6.0136	0
NUP62	0.000190553	4.13556	2.70862	0
C19orf48	1.14261	6.69871	3.57748	0
SIGLEC14	1.84424	9.22274	2.31712	0
TFPT	1.39903	2.53964	2.90279	0.935808
LILRB2	0.000465228	11.657	3.67506	0.787185
LILRA3	3.24145e-05	13.9833	3.14542	2.40637e-05
LAIR1	0.000260945	10.5424	10.3843	0.00013949
LENG9	1.45702	3.01227	2.16183	0.841436
PTPRH	0.00184566	3.19007	5.58568	0.0470054
UBE2M	0	4.34553	7.34299	1.24835
ACP1	0.0797862	2.36397	2.58526	0.000209232
KLF11	5.45391e-05	5.40538	3.58254	0
HPCAL1	1.16209	8.94782	8.26419	1.45251
PQLC3	1.22626	3.02738	2.4467	0.693293
TRIB2	0.0399802	3.84478	2.72495	0.815648
ATRAID	1.75576	7.26505	4.33507	1.60301
SNX17	0.629647	17.5603	10.1067	0
NRBP1	0.701101	4.77861	5.95777	1.85305
GCKR	0	2.07201	2.3253	0
GPN1	0	3.4689	3.30823	0
BRE	0.0800805	12.6429	9.40873	0.0100119
CLIP4	0.000367906	4.43212	5.65379	0.682116
CLIP4	0	3.67563	7.97477	1.48666
LBH	5.7552e-05	6.08661	9.261	1.34809
SLC30A6	0.00218228	6.05343	3.0627	0.00066201
YIPF4	0.339406	13.2839	8.93068	1.18004
NDUFAF7	0.386206	2.19207	2.21736	0.000344647
DYNC2LI1	0.000226707	2.14394	2.26668	1.57598
PPM1B	0.927661	10.9402	10.6851	1.32801
CAMKMT	0	2.63591	2.03806	0.00150343
MSH2	0.0131851	2.19158	3.82716	0.599527
PPP1R21	0.00422366	2.30377	3.10238	0.00256083
CCDC104	0	11.1555	3.89452	1.44542
EHBP1	0.95562	5.41452	2.73223	0.341788
ARHGAP25	1.42275	3.13641	3.76233	1.22645
GMCL1	1.09538	2.31562	2.35947	0.000633236
NAGK	0	12.8345	8.6353	0.120429
MPHOSPH10	0.511237	5.79933	2.11261	1.56405
ZNF638	0.000358423	2.25855	4.72144	0.257516
DGUOK	1.8593	11.0311	5.04824	1.97542
HTRA2	0.455597	2.37467	2.82349	1.5389
REG1A	0.375792	3.00282	7.56022	0
USP39	0	3.76227	2.65942	1.88846
FAHD2A	0	4.72002	3.63333	1.99297
ARID5A	0.000304023	4.74712	6.25027	0.0299442
RPL31	1.68391	4.89561	4.07682	1.94202
LIMS1	0.0413612	11.1998	6.03382	1.82057
POLR1B	0.000332185	4.70545	2.61305	1.1877
CHCHD5	0	3.42956	2.98067	0.848849
INHBB	1.41795	2.29097	5.73143	1.76621
PLEKHB2	0.0197361	15.2275	11.7122	0
LOC150776	0.0015192	3.78452	4.49286	0.000280878
MGAT5	1.92412	2.07928	3.05356	1.19195
FMNL2	1.53622	4.49849	6.61096	1.66627
TANC1	0.000289827	4.37507	2.12291	0.102044
GCA	0.671091	5.33488	5.08221	1.67312
NOSTRIN	1.67828	7.27376	2.66226	2.57218e-05
GORASP2	0	3.3939	2.1341	0.637226
CYBRD1	1.48366	8.51608	5.2751	0.000127009
ZAK	0.0737326	4.79548	2.11341	0
ITGA4	1.41757	2.54446	6.94046	1.95328
NUP35	0.227212	6.56648	2.66416	2.00802e-05
GULP1	0.000105791	3.4113	5.81301	0
MFSD6	0	2.8316	3.22352	0.000828335
BMPR2	1.70729	5.63283	3.71513	0.000330806
ABI2	0.000793229	3.83308	3.12176	0.415631
NRP2	0.978021	3.01342	2.03682	0.000159942
EEF1B2	1.4741	25.118	79.1528	1.98426
PNKD	1.53233	7.17024	6.60188	0.311775
CTDSP1	0.837358	7.91167	4.34251	0.000165232
CTDSP1	0.924628	4.00608	6.21395	1.20421
ZFAND2B	0	4.77053	3.1419	0
ZFAND2B	0	2.69735	2.36105	0
ANKZF1	0.000343446	2.6333	7.28856	0.000235749
DNAJB2	0.721438	7.97407	6.82454	1.18974
GMPPA	0	6.44346	3.774	1.40415
STK11IP	0.651984	2.26873	2.47739	0.742892
MFF	0	9.93833	7.54911	1.61188
AGFG1	0.744639	3.33278	2.36601	1.07557
SP140L	1.00632	2.79015	3.5837	0.82586
SP100	0	8.70949	11.5835	0
ITM2C	3.85502e-05	5.55997	3.36189	0
B3GNT7	0.000118232	11.6916	5.18183	3.3819e-05
DIS3L2	0.506205	3.76141	2.10379	0.00425354
GIGYF2	0.00784436	3.95704	4.33247	0.265847
INPP5D	1.37865	3.84097	5.98759	0.000181868
AGAP1	0.325496	3.54357	3.49664	1.08134
COPS8	0.699434	9.12261	6.67911	0
ASB1	1.78508	2.14216	2.62657	1.16328
GPC1	0.333207	6.62427	3.66224	1.32895
CAPN10	0.491253	2.27247	3.09944	0.46135
PPP1R7	1.11826	5.04882	3.84712	0
FARP2	1.65162	3.60001	2.24566	1.68871
ATG4B	1.16238	4.21022	4.33629	0
D2HGDH	0.150159	2.23429	2.32948	1.65498
FAM110C	0	5.80138	2.61011	0.000182931
TMEM18	0	3.33641	2.4866	1.68228
TSSC1	0	3.73241	2.69584	1.01511
RNASEH1	0	2.77162	2.1828	0.000249622
ODC1	0.745568	4.79246	2.75583	0
NOL10	1.45398	5.78127	3.96177	0.00446768
NBAS	0.000229782	2.44605	4.8921	1.48524
ASXL2	0.401482	2.41741	2.23134	0.600403
SLC5A6	0	8.87675	2.18674	0.000693666
HNRPLL	1.63596	2.39562	5.22587	1.46203
MCFD2	1.91802	20.6126	14.3756	1.15343
RTN4	1.07794	2.76117	4.17906	0.966665
PNPT1	0	5.09526	3.07921	0
VPS54	1.73657	3.59374	2.95137	0.0024692
C1D	0.000842726	6.19009	2.43302	0.000230181
TEX261	1.16819	4.20584	5.33305	0
RAB11FIP5	0	2.61076	2.26404	0.120489
TPRKB	1.47798	7.14257	7.86385	0
BOLA3	0	5.3851	3.14703	1.92701
BOLA3	0.559694	3.86054	4.19183	0
MOB1A	0	18.0741	13.1028	1.99492
MRPL53	0	12.0822	13.6449	1.39586
ST3GAL5	0.000100252	2.67341	3.98648	0
KANSL3	0	2.0705	2.32632	0.00758229
COA5	1.88547	5.55256	2.57085	0.851093
REV1	0.0202769	3.30055	2.16763	0.128101
ANAPC1	0.92017	2.08575	3.34364	1.52573
WDR33	1.06396	3.69918	2.9863	1.7229
POLR2D	0	3.84181	4.14702	0
CCDC115	0	8.53046	4.59131	1.86037
FAM168B	0	4.73311	3.12276	0
NMI	0.705258	6.52788	2.68046	0.984877
NR4A2	0.983517	4.35361	6.08048	0.887327
IFIH1	1.55176	3.8087	6.3224	1.95573
WIPF1	0.674557	5.6056	5.75435	0
ATP5G3	0	2.76628	2.29107	1.73142
PRKRA	1.60498	2.29417	2.23036	0
PRKRA	0.754475	5.39825	4.23854	1.08652
ORMDL1	1.53807	5.88995	3.6689	0
STAT4	0.0218549	3.80509	5.10009	1.61209
WDR12	1.0979	4.98627	4.14113	1.93925
INO80D	0.000252163	2.15623	3.0047	0.76413
METTL21A	0.000695769	3.16028	12.7563	0.4108
LANCL1	0	4.31139	4.35574	0
BARD1	0.927427	4.67177	2.52177	1.27196
IGFBP5	1.77851	2.21225	9.23877	1.88927
RNF25	1.05277	4.00173	2.54666	1.40168
CNPPD1	0	9.13671	8.19496	1.888
DNPEP	0.742526	8.17452	7.43216	1.61044
TRIP12	0.998838	2.79304	4.6821	0.00221062
PDE6D	0	5.15378	3.90901	0.897732
ILKAP	0	5.06797	4.35477	0.000929074
DTYMK	0	2.64279	2.58409	1.31035
SNORA51	0	26.6269	17.3283	0
ITPA	0	11.3639	6.06016	1.11289
ATRN	1.73799	3.36205	5.55772	0.0149316
PRNP	0.000281623	25.2315	20.9434	0
POLR3F	1.70498	3.14984	2.22	1.54371
DTD1	0.237495	6.06774	4.59549	1.65244
ENTPD6	0.24712	3.54987	2.44259	0
ID1	0.532906	27.9678	7.01909	1.90121
ASXL1	0.888586	2.04451	2.69329	0
RALY	1.32852	6.00239	5.03171	0.00185679
MAP1LC3A	1.87767	9.27032	7.29912	3.70427e-05
DLGAP4	0	2.31053	3.83412	1.68089
MYL9	0.443899	3.20747	4.64499	0.797751
C20orf24	1.46599	4.4956	4.14732	1.6893
HNF4A	1.41076	2.70736	6.00857	0.0221109
PKIG	1.06746	4.71106	2.66778	0.00284006
CD40	5.46192e-05	3.37012	5.38171	1.09099
ZFAS1	0.785483	14.1556	13.6526	1.54519
RBM38	0.00193508	5.65033	4.45907	0.00271264
NPEPL1	0	3.39498	7.33895	1.91813
LSM14B	0.682215	3.04869	2.21878	1.10125
SLCO4A1	0.84456	7.75474	5.72131	0.491801
MRGBP	0.409346	2.00377	2.54505	1.23459
GID8	0	4.14726	2.73564	0
DNAJC5	0	5.73398	4.08803	0
CSNK2A1	1.02577	4.37706	3.49557	0.104082
SIGLEC1	0.00985573	5.08109	4.47434	0.690145
RASSF2	1.04737	2.0365	2.70009	4.21646e-05
RASSF2	1.30855	5.9734	3.88875	0.897264
SLC23A2	0.000339156	2.21404	5.19031	0
TMEM230	1.11925	6.15676	6.86888	0.00512015
SNX5	0	5.65253	6.95025	1.06487
RBBP9	0	4.78259	2.63806	8.49159e-05
TRPC4AP	0.00136806	8.73188	4.50715	0.0061272
EIF6	0	6.56676	3.53253	0
RBM12	0.00215127	7.23737	5.81147	0
NDRG3	1.11284	4.55966	4.58292	0.00323214
TGM2	0.564295	3.63267	4.18502	0
SNORA71B	0	331.2	35.9765	0
ACOT8	0.539221	2.52337	4.29977	0.800119
ZNF335	2.68556e-05	2.1939	2.53396	1.22362
ELMO2	1.76235	4.49369	2.15897	0
ZMYND8	0.000446014	2.19966	2.52521	0.000805521
SULF2	0.276207	2.00268	2.95973	1.57579
ZNF217	0.000211013	2.07664	3.10713	0
YTHDF1	3.52549e-05	3.75174	3.84449	0
RGS19	1.35701	4.47434	2.87661	1.40018
SON	0.341118	2.17325	2.89619	0.00545006
TTC3	0.0123082	2.14229	14.0027	0
BACE2	1.36344	25.1501	6.0425	0.67064
NDUFV3	1.18166	7.32272	2.15995	0
NDUFV3	1.24899	5.58576	2.2064	0
PWP2	0	6.34034	2.98789	0.000106441
SCAF4	0.0013982	3.82176	2.76094	0.00277118
RUNX1	1.91277	5.58342	3.3897	0.0227004
PLAC4	1.96995	8.7967	2.22818	0.468672
CBS	0.00218292	7.75709	5.11554	0.00239223
U2AF1	0.766981	3.80493	3.02478	0
ICOSLG	0.764014	2.90618	2.23339	1.73027
RANBP1	1.691	4.90403	3.38242	2.78716e-05
IGLL5	0	21.4315	52.6173	0
IGLL5	0	3.53482	3.25855	0.756169
GNAZ	1.11777	2.264	2.28289	0.621748
KIAA1671	0.000252638	2.88236	2.03289	0.00076287
MTMR3	1.21284	3.09956	3.14891	1.28866
MTFP1	2.67307e-05	3.81662	2.2235	0.556045
RNF185	0.736288	4.86804	5.79224	0
YWHAH	0.64122	12.3974	17.8872	1.43689
YWHAH	1.85134	2.43127	5.27291	0
SLC5A1	1.35417	18.7718	2.53889	0
HMGXB4	1.04315	2.31971	2.30203	1.09217
MCM5	0.505543	5.12089	5.41795	1.93316
CSF2RB	1.58517	4.02178	2.5025	0.940895
PICK1	0	3.34	2.52548	0.835172
MAFF	1.02298	2.61074	3.1849	0.904833
APOBEC3C	1.13222	3.16313	3.33863	0.501952
APOBEC3G	0.393042	2.93418	4.29051	1.19725
PARVG	0.909995	2.58263	3.05208	0.256935
GRAMD4	0	20.7757	3.89266	0
NCAPH2	0	2.9146	2.85322	1.39671
CECR5	0.000259891	4.69038	3.82509	1.14898
TRMT2A	0	3.18152	3.63981	0.378449
GSTT1	0.451161	8.13377	4.77597	0.957885
GUCD1	1.23578	2.32382	2.69238	0.00547322
AP1B1	0	8.77066	5.9092	0.000640769
NIPSNAP1	0	8.80873	15.9346	1.69319
LIF	1.66785	2.04099	4.68417	0.634693
PIK3IP1	0.00105778	15.7386	12.5258	1.84907
EIF4ENIF1	0.468692	3.15871	2.32775	0.81975
IL2RB	0.0803	2.31576	2.59211	0.372787
MFNG	0	2.06332	3.04442	0
RPL3	0	4.21022	18.1252	0
NHP2L1	1.15188	3.52413	3.64715	1.40649
NAGA	0.000805956	3.75201	3.05893	1.33131
BRD1	0.477765	2.15411	3.09823	1.05189
PLXNB2	0.000150698	8.57289	8.336	0.00375657
TYMP	0	10.7411	8.39044	1.18968
TYMP	0.0548516	7.25664	5.414	1.38824
ODF3B	0.399545	2.13314	2.5361	0
ARSA	0	2.47945	3.48238	1.00916
MTMR14	0.298366	2.65109	2.02394	0.700436
ARPC4	1.49129	11.6109	8.32018	0
VHL	1.42259	5.70403	4.30184	0.00119827
ATG7	0.00397112	3.57656	2.30187	0
KAT2B	0.625072	3.547	7.5638	1.51139
RPL15	0	9.87638	57.3576	0
RPL15	0.682474	40.2393	53.9748	0.00216645
OXSM	0	2.07463	3.22513	1.06082
CMTM7	0.494209	15.711	8.85879	1.11464
CNOT10	1.40358	7.43048	4.25107	1.78343
MLH1	0	5.69421	4.31604	0
GOLGA4	0.00578519	4.12635	3.03808	0
SLC25A38	0.477248	4.61254	4.66388	0.762907
TCAIM	1.54397	6.15235	2.32848	1.88591
TCAIM	0.430024	3.24295	2.48503	0
LARS2	0.390467	3.08399	2.47872	1.01097
LIMD1	1.35915	2.80787	2.39322	1.46554
SACM1L	0.979031	6.51669	7.04883	1.02332
DHX30	0.408682	5.90499	3.47825	1.48941
ALAS1	1.88347	8.35885	2.26658	0
PPM1M	0	2.52267	3.60405	0.472556
APPL1	0	6.9983	7.59897	0
PDE12	1.88329	5.30992	5.53439	0.83201
SLMAP	1.96256	5.5856	4.07493	0.60843
PXK	1.77721	3.31157	2.30469	1.93011
ATXN7	0	5.37969	3.71227	1.91884
TMEM45A	0	3.82945	14.3511	8.73913e-05
LOC100009676	1.71367	3.61451	2.82508	0.858951
BBX	1.17073	3.28102	3.14006	0.000428089
EAF2	0.59808	4.66093	3.00164	1.42203
EEFSEC	0.64105	2.6715	2.04491	1.98532
ATP2C1	7.28663e-05	3.68207	3.23635	0.000884424
NUDT16	1.82543	2.41726	3.00131	1.1219
ARMC8	1.68341	2.87212	2.5718	0
FAIM	2.33908e-05	4.84694	2.31573	0
RASA2	0.00475751	2.51328	7.00298	0
U2SURP	0.993267	4.92084	4.40155	0
AGTR1	0.00143818	2.44687	6.18477	0.000796613
MBNL1	1.42506	7.18468	3.1	0.020798
TIPARP	0.653286	4.17186	14.7268	0
RSRC1	0	4.44255	4.11575	0.764721
NMD3	0.418642	8.0993	11.7667	0
CHRD	0.347232	2.76719	2.8193	1.31413
VPS8	1.93435	3.85371	7.13319	0.219104
FAM43A	6.34985e-05	3.4881	5.06047	1.0841
SDHAP2	0.219669	2.79479	6.97436	0.577703
FBXO45	0.425645	2.04039	2.12197	0.305572
SENP5	0	3.07603	2.13162	0.904424
LOC152217	0.988358	2.657	2.96399	1.35434
VGLL4	0	3.95424	2.43251	0.50269
CHCHD4	0.00127291	5.65994	2.54216	1.12223
TBC1D5	0	2.52119	2.06825	0.000379002
SLC4A7	0.0839691	8.45576	7.4715	0
EPM2AIP1	0.0044683	3.30286	3.43057	0.855466
SEC22C	0	3.03814	2.79092	1.61033
LIMD1-AS1	1.7732	3.0273	4.94438	1.10034
SMARCC1	0.998031	8.09994	8.15315	0.0242824
SHISA5	1.18354	7.37503	5.1521	0
IP6K2	1.00211	3.20817	5.23435	0.00523842
USP4	0.000722579	5.57108	3.0737	0.00138563
MST1	0.55931	13.0343	27.8212	0.983044
HYAL1	1.54406	3.96548	7.54208	0.00085399
HYAL1	1.1057	5.2754	2.04632	1.29265
TUSC2	0.00105012	7.29801	3.54486	1.87218
RASSF1	1.42317	4.4802	6.50756	0.770202
NPRL2	0	2.98626	2.88224	1.91678
RRP9	0.434738	5.27936	2.69623	1.29037
PCBP4	0.000573895	3.10753	2.83548	0
TWF2	0.22834	9.88247	15.0721	1.11294
GLT8D1	0	2.66047	3.53817	0
ITIH4	0.00346065	7.89393	12.1209	1.9423
PSMD6	1.45198	9.44659	3.40721	0.000220389
PSMD6	0	2.24114	3.18444	0
ADAMTS9	0.445426	2.65979	2.50372	0.295383
SUCLG2	0	4.56336	7.67248	0
UBA3	1.07621	8.01124	5.36041	0
MINA	0.879498	6.98846	3.20007	0.00723701
IFT57	1.71158	4.42761	3.21979	0.386781
ZBTB20	0.002175	5.57935	4.61623	0.882923
CD80	1.72743	2.36996	5.02663	0
CD80	1.7799	2.50052	3.99518	0
RABL3	0.000241225	4.67037	2.68143	0
IQCB1	5.80819e-05	2.89474	3.44937	4.11255e-05
CCDC58	1.51132	8.86663	8.38894	0
CCDC14	0.000262316	2.95547	3.30023	1.83637
ITGB5	0.00128665	5.1492	13.1108	1.19937
SLC12A8	2.41102e-05	2.26397	2.16075	1.16789
ZXDC	0.793407	3.97215	2.73531	1.60982
MGLL	1.56198	2.02368	2.81611	0.000536802
MGLL	1.74958	10.2512	6.28594	0.00294148
MBD4	0	6.88997	6.08149	0
MBD4	1.11459	3.47171	3.65284	1.16137
RYK	0.000889548	7.84418	4.51366	0.000321186
RYK	0	3.17313	3.21268	0
RBP1	1.73088	10.1502	4.96877	0.591051
HLTF	1.85213	2.03864	5.42259	0.000154973
SLC33A1	0.551241	9.50911	8.67148	0
CCNL1	0	6.69643	19.7172	0.838609
RARRES1	0.606674	2.6517	4.54872	0.000548772
IFT80	1.63525	3.7999	2.53912	1.99057
ZMAT3	0.836492	2.44387	3.2567	0.607954
GNB4	0.000516191	8.36463	5.05211	5.28422e-05
DNAJC19	1.66963	5.59783	5.23205	0
KLHL6	0.233287	5.37718	3.94549	0.849419
PARL	1.12419	2.58695	4.52789	0.000224386
ALG3	0.000153626	7.3367	7.84183	0.000107842
ETV5	1.97035	14.45	7.44035	1.34978
BCL6	1.11914	11.8942	24.7192	0
MB21D2	1.94035	3.70695	5.28421	0.266204
TFRC	0.949246	4.42034	3.18724	0.703004
PCYT1A	1.28116	3.64052	2.91964	0.00132628
DLG1	0	4.67093	2.69978	0
BDH1	1.82694	2.82886	3.33909	1.59652
BDH1	1.10549	2.00984	2.47612	1.1028
KIAA0226	0.000562681	2.75598	2.96818	1.88962
PCGF3	0.275924	4.89763	4.93862	0
RNF4	0.630558	14.9384	8.67676	0.245425
MRFAP1	0	9.17526	8.06982	0
BLOC1S4	1.66642	4.88258	4.13899	1.8384
KIAA0232	1.80405	2.27133	2.94824	0
CD38	0	5.10802	2.58301	0
MED28	0.880475	11.2965	6.3442	0
ANAPC4	0.849587	6.31548	3.62834	0.000701869
STIM2	0.655414	3.95491	4.61621	1.30702
C4orf19	0.00030485	8.42129	3.76573	1.16318
KLHL5	0	5.60076	11.4591	0
LIMCH1	0	2.55996	5.23164	0.000164811
EXOC1	0	2.02762	3.30039	0.00901841
REST	0	2.54432	5.08234	1.45444
DCK	1.14574	9.22269	8.661	0.901128
CXCL6	0	82.3321	10.4876	0
USO1	0.476667	10.0395	2.39591	0
ENOPH1	0.285495	8.44507	6.30367	0.00167948
COPS4	0.000600306	10.4917	6.7483	0.000111489
AFF1	1.90839	6.74501	2.8071	0.00496091
NUDT9	0	4.21313	2.59237	0.000165923
SPP1	0	3.13216	2.11765	0
PKD2	0	3.62136	2.92377	0.432156
METAP1	1.05474	6.45228	7.24642	0.917464
DAPP1	1.96417	3.05141	4.0304	0.556947
NPNT	0	4.22057	2.95127	0.000338796
AIMP1	0.98384	8.04117	4.31564	0
SEC24B	0	5.66739	3.61267	0
CCDC109B	0.943674	2.47646	5.90772	0.651186
GAR1	1.97795	5.1187	2.16714	1.13642e-05
LOC645513	0.906801	5.084	4.51463	0.993442
SPRY1	0.000751022	4.95984	2.16322	0
HSPA4L	0.91271	6.62428	5.51984	0.495534
C4orf29	0	6.0151	3.30917	0
TMEM184C	0	4.05617	2.60992	1.96967
TRIM2	0.138694	4.17793	2.17204	0.302099
GUCY1B3	1.05459	2.60262	2.55218	0.288316
FNIP2	1.89572	2.3737	3.7514	0.000105319
RAPGEF2	0.4973	2.06112	2.21471	0
TMA16	0.000203867	3.78713	4.63262	0.948318
PALLD	1.95355	5.62134	7.88779	1.25636
CLCN3	0.00142334	2.09686	5.45839	0.00162049
GALNT7	1.77422	3.42884	2.62092	0.209983
SAP30	0	9.01806	6.82103	0.416035
CDKN2AIP	1.94726	3.72692	4.23946	1.34908
TRAPPC11	0.000851625	5.90011	6.50371	0.00123133
CCDC111	0.530177	3.24555	2.17273	1.79355
SLC25A4	0.851694	8.14452	4.66404	1.08843
ANKRD37	0	8.00338	5.94032	0
FRG1	1.18967	9.15245	6.35992	0.000212275
MFSD7	0.556944	3.57548	2.0818	1.9435
LOC100129917	0	2.97928	2.55881	0
CTBP1	0.164378	4.53676	2.49195	0.13093
CTBP1	0.164378	4.53676	2.49195	0.13093
CTBP1	1.28768	4.69307	5.09056	0.5847
STX18	0.599477	6.32171	3.93257	0
LOC100129931	1.04216	3.57513	2.81187	0.954995
RAB28	1.49116	7.24453	2.92695	0.0179061
TAPT1	0.00225943	3.82899	3.98681	0.000188234
GPR125	0.000358242	3.63742	2.47761	0.000274052
PPARGC1A	1.95062	3.63485	8.93621	0
SEL1L3	0	8.27923	2.04089	0.79504
RELL1	0.634241	4.10296	2.41379	0.00686288
TLR1	1.29156	5.69547	5.08689	0.0939008
RFC1	0.000338594	2.14808	4.42669	0.00364257
RPL9	0	5.30555	8.8864	0.851634
PDS5A	0.300886	4.24981	3.6143	0.483967
NFXL1	0.60661	4.5431	3.40206	0.000229644
CHIC2	1.8773	6.89035	5.50676	1.42744
GRSF1	0.528031	7.3732	5.93629	0.546128
ANKRD17	1.69814	5.73971	8.36624	0.000374118
NAAA	1.66826	16.9	4.27073	0.714523
PAQR3	1.74045	2.9274	3.1358	1.1
HNRNPD	0.0847066	8.89878	2.38076	0.900363
HNRNPD	1.18937	9.58571	5.74584	0
THAP9-AS1	0.0197448	2.94374	6.01588	0.000617353
LIN54	1.80886	2.04761	2.03777	1.4021
COQ2	0	11.3336	2.15109	1.06524
SPARCL1	0.679051	2.06455	14.3121	1.70657
GPRIN3	1.2532	2.16559	8.01961	0.277923
EIF4E	0.000371612	13.6375	6.28752	0.756129
DNAJB14	0.373217	5.08397	4.5687	0
PPP3CA	0.00165729	7.23697	6.37249	0.000218234
SLC9B2	0.696887	2.43717	2.27211	2.78055e-05
BDH2	1.64913	8.99968	3.21259	0
AGXT2L1	0.00116025	3.58248	5.46583	0
CASP6	1.13624	4.70265	2.407	6.37705e-05
TIFA	1.99633	6.95791	7.29184	0.00010256
SEC24D	0	2.71361	2.23269	1.87404
MFSD8	1.94765	4.98659	3.07107	1.09013
PGRMC2	0	5.84524	6.8395	1.33323
SETD7	1.63004	6.40386	5.87476	1.93142
TBC1D9	1.21646	4.95592	7.46208	0.575302
OTUD4	1.36433	6.51989	7.27674	0.0156431
OTUD4	1.62766	6.84296	2.45205	0
LRBA	1.48109	7.42605	2.68047	0.912121
SH3D19	0.282171	4.60466	2.53501	0
FBXW7	0.534359	2.56028	4.01515	0.00427659
FAM198B	0.973733	2.61252	3.17443	0.176589
FAM198B	0.683187	2.66258	8.07325	0.817892
DDX60	1.07375	3.4619	4.96856	0.687772
C4orf27	0	3.04262	2.5683	0
AGA	1.89441	5.7617	3.64447	0
DCTD	1.44005	12.9387	7.72325	0
RWDD4	0.654532	4.3439	5.60837	0
CASP3	0.000105643	4.30175	2.42504	0
CASP3	0.690583	5.79083	7.63441	0.55315
KIAA0947	1.42945	3.52448	4.36861	1.735
PAPD7	0	2.34886	2.87192	0.561786
MTRR	0.00660868	8.35414	5.78736	0.000864665
SLC1A3	0.97659	10.1289	6.54702	0.000351859
NIPBL	0	2.84853	3.9618	0
CARD6	1.15356	4.67	3.15414	0.305373
MRPS30	1.80648	9.13575	5.87574	0
PELO	0	6.4199	8.19875	0
ITGA2	0.000342663	5.25194	2.47868	0.000736458
GZMA	0	11.2888	14.2489	0
GPBP1	1.82343	2.04243	2.66528	0
IPO11	0.00084155	3.26936	2.41526	4.3348e-05
SLC30A5	0	7.56011	5.51297	0
SERF1A	0.352024	2.91155	2.60041	0
SMN2	1.24791	8.9701	4.33089	0
SMN2	1.27842	9.20548	9.65324	0
SMN2	0.00346271	2.56103	4.60814	0
BDP1	1.90198	2.38956	2.22854	1.34041
MSH3	1.65066	4.51938	3.05642	1.91864
ZCCHC9	0	5.8309	3.78693	0
LNPEP	0.000404318	2.98305	7.639	1.26615
PPIP5K2	1.11192	3.30957	3.65246	0.0100729
WDR36	1.29342	6.18633	6.27468	0.136442
COMMD10	0.0354297	5.40313	3.59298	0
SNX24	0.769027	3.2502	2.22715	1.4068
GRAMD3	0.95048	3.38212	3.58955	0
SLC12A2	0.00366343	34.4424	12.3661	0.00174598
CXXC5	0.657276	9.72342	6.0375	1.25611
CXXC5	0.88984	3.33011	5.00472	1.62406
PURA	0	5.35543	2.54173	0.219749
ADRB2	0.708743	4.68234	2.94888	0.925473
G3BP1	0.0245576	10.0192	4.21487	0
MFAP3	0.000695859	6.11629	5.94343	4.23788e-05
ITK	0.84376	2.24505	10.4952	1.66654
TTC1	0.604334	2.0793	2.10082	1.5355
GABRP	0.0160332	3.94795	3.34721	0
GABRP	0	8.53784	2.9393	0
RPL26L1	0	5.48218	4.92729	0
FGFR4	0.00215704	2.16777	2.31796	0.000929324
GRK6	0	2.06406	2.30646	1.92926
MAML1	0.902509	2.12643	2.23962	0
CNOT6	0	3.20978	4.38822	0.32798
MYO10	1.51102	4.6574	2.24611	1.66652
NUP155	0.989296	2.15894	3.82902	0.000453456
PAIP1	0.34801	6.37648	4.28649	1.22237
ARL15	1.86148	2.85842	2.44901	8.98748e-05
DHX29	1.45668	4.78996	5.52687	6.48563e-05
SLC38A9	0	5.26066	2.65245	0
CD180	1.01218	7.20249	4.41213	0
ENC1	1.6702	2.68998	2.38467	1.45901
LHFPL2	1.95167	2.52207	7.03967	0
ARSB	0.786443	3.63943	3.23429	0.00298377
SERINC5	0	6.17054	4.4329	0
CCNH	1.9445	4.00138	6.65356	1.16177
ERAP1	0	5.01211	5.72409	0
NUDT12	0	3.35746	3.7994	0
CEP120	0.640729	2.33789	3.18159	1.65551
ZNF608	1.51196	2.823	2.69343	0.978782
2014-09-08	1.51658	3.92684	3.40736	0.000337839
H2AFY	0.786944	3.88994	5.71192	0
BRD8	0.000158221	2.55256	2.05844	0.00625254
APBB3	1.28289	2.70669	5.43049	0.114944
HARS	0	4.84885	6.0507	0
PCDH1	0.0182379	4.23706	3.33982	0.362019
GNPDA1	0.0654076	11.7651	6.93887	0.00150828
CSNK1A1	0.00535519	3.05613	3.57202	0
FAM114A2	0.00144808	4.43714	2.70189	0.0034586
TIMD4	1.13481	7.21746	2.40377	0
MED7	0.877377	4.78818	2.3395	0
PWWP2A	1.25561	3.54251	2.38305	0.483037
NUDCD2	1.3132	6.82327	4.82418	0.433456
PANK3	0.00629765	5.04776	7.0636	1.94576
FBXW11	0.63373	3.61717	3.7765	1.12388
KIAA1191	0	11.5752	9.38155	0.000441746
HK3	1.30067	3.48995	2.36401	1.43377
HK3	1.23744	9.52619	7.78131	0.681477
LMAN2	0.901159	12.0283	13.1358	0.0124105
NHP2	0.000111555	25.5109	16.3472	1.89318
CLK4	0	4.43418	5.61953	1.88774
MGAT1	0	7.15577	7.47379	0.0235896
HEIH	0.962121	6.81712	6.8073	0.541738
RIPK1	1.29336	4.52791	4.20028	1.04789
PSMG4	0	4.74525	2.12214	1.20198
LY86	1.99407	34.1171	10.9871	0.685777
PAK1IP1	0.596282	8.21769	3.52823	1.54686
KDM1B	1.03684	2.88065	2.54826	0.786483
KAAG1	1.46805	18.5861	2.75371	1.99027
GMNN	0.605901	2.8644	6.58982	0.725198
HIST1H2BH	0.90877	16.9987	31.0646	0
HIST1H2BI	0.842285	11.5005	27.8898	1.12757
BTN3A1	0.00527799	3.73301	5.14039	0
HIST1H2AI	0.720885	2.99066	12.8867	0
HIST1H2BN	0	10.1347	9.52067	1.24979
ZNRD1	0.740816	6.89787	5.86597	1.58317
TRIM15	0.742958	3.53866	4.52591	0.678607
RPP21	1.08271	5.28171	6.55449	0
LST1	0	3.72859	3.71992	0
LST1	0.978361	13.1382	4.04814	0
LST1	0	5.64674	2.23447	0
C4A	0.387959	3.59744	2.57432	0.800451
HLA-DQA1	0	16.4642	18.6736	0
PFDN6	0	4.86482	2.29274	0.0015938
DEF6	0.822235	2.92986	4.61024	0.937115
FGD2	0.859318	9.468	6.9243	1.3124
PPP2R5D	0	4.05289	4.59378	0.00429287
POLR1C	1.00455	5.6892	2.48304	0.000812621
OGFRL1	1.1548	5.10194	4.76266	0
OGFRL1	0.65266	2.82651	2.1896	0
MTO1	0	4.67021	3.71118	0.156626
MYO6	0.00108045	3.27722	2.63689	0.000449119
DOPEY1	0.000709883	2.66696	2.70923	1.55423
ORC3	0.733335	3.57554	3.43152	0.000510642
PM20D2	0.250026	7.10619	4.17568	1.05295
AIM1	1.728	2.30122	4.85969	1.902
FIG4	1.14442	3.62906	3.30087	0.847686
GTF3C6	0.82811	10.8263	5.4893	0
SLC16A10	0.0188101	10.7284	6.00673	0.178706
NT5DC1	0.592107	3.60074	3.91757	1.11876
FAM26F	0	12.3659	10.18	0.327643
KPNA5	1.05005	4.92528	2.37318	1.30241
ASF1A	1.03082	4.17211	3.98784	0.771559
GJA1	0.000170407	7.54211	8.94841	1.226
TRMT11	0.998786	9.10255	5.54771	0
TRMT11	1.96426	10.5763	2.96757	0
CENPW	0.648717	3.8242	2.11439	0.812396
SNORA33	0	25.1332	15.6509	0
CCDC28A	1.36659	5.65016	6.30496	1.65275
HECA	0	6.21321	9.22338	0.433309
GPR126	1.73398	4.3872	8.59338	0.0447814
PEX3	1.72069	3.49696	2.42799	1.54391
PHACTR2	1.5712	6.38832	6.41637	0.0307661
UTRN	1.69135	2.39511	2.85431	0.840531
SASH1	0.51697	5.27586	3.97418	0.564813
TAB2	1.21442	3.24821	3.99157	0.238655
PCMT1	1.58779	4.07397	3.32344	0
PCMT1	0.000763387	7.39899	4.39986	0
SCAF8	1.08094	7.4059	5.56067	1.12441
MLLT4	0.725961	7.64799	8.81348	0.0033459
FAM120B	0.346869	2.56073	2.02258	0
FAM120B	0.678627	3.67996	2.57376	4.77225e-05
TUBB2A	0	12.1722	12.8932	0.000104758
SSR1	0.140807	11.4532	15.9262	0
BLOC1S5	1.91877	4.51651	5.04158	0
ELOVL2	0.494538	3.49677	3.32932	1.62855
NEDD9	0.0916899	8.39244	12.8381	0
RANBP9	1.42131	2.47063	3.35664	0.0046579
HIST1H3F	1.61322	11.4459	27.1181	1.90347
HIST1H3G	0	4.24819	13.9737	0
ZNF322	0.257599	3.41323	4.89695	6.1297e-05
HIST1H2BJ	0	24.0046	68.0952	0
HIST1H2BL	0.773059	4.42093	18.3782	0.992854
HIST1H2AK	0	7.00678	9.93734	0
TRIM26	0.000232939	7.12022	2.70164	0
PPP1R18	0.000401656	7.95283	5.20414	1.96266
ABHD16A	0.694611	11.5996	10.7828	0
SLC44A4	0	3.25566	6.27504	0
TAP2	6.56639e-05	2.42082	2.93375	0.000277244
HLA-DOA	0.147421	13.9018	11.5797	0.961609
DAXX	0.000598883	5.70099	2.53233	1.21146
CUTA	9.0188e-05	3.20934	7.51225	0
BAK1	0.0920761	6.22137	6.60906	0.133625
MNF1	0	11.4356	5.34612	0
C6orf106	1.6548	4.99403	10.3435	0.00115755
TAF11	1.71993	6.7096	4.80507	0
STK38	0.000144982	6.13208	2.71011	0.000467724
KCNK5	0.238743	15.1299	2.21982	0
CCND3	1.01807	7.06137	4.16322	1.02685
NFKBIE	1.32843	5.70962	7.6925	0.52276
AARS2	8.4477e-06	3.03864	2.08028	1.71523
TNFRSF21	0.000110423	26.4308	21.958	0.215316
PKHD1	1.06213	3.68007	2.09782	0
PKHD1	0.492546	11.353	2.18018	0.612953
GSTA4	0	3.15026	5.89002	0
MB21D1	0.434722	2.52655	5.02482	0.628838
TMEM30A	0.00658253	30.9158	27.1611	1.61489
HMGN3	0	12.838	3.55721	0.00491265
ME1	1.73493	9.92061	5.5169	0.267905
SNX14	1.88903	2.2124	3.58399	0
SYNCRIP	0	6.02562	3.03406	1.67171
SYNCRIP	0.168669	8.56918	2.82924	0.000393875
SYNCRIP	0	6.41421	6.81299	0
RRAGD	0.603452	3.62936	5.93933	1.61104
LYRM2	0.0303416	2.65508	2.30083	0
MAP3K7	7.04258e-05	2.47092	2.36663	0.00859658
NDUFAF4	1.92032	8.25835	4.06226	0.000261913
CCNC	1.11737	6.04507	11.838	0
ASCC3	1.37454	3.47751	5.64856	1.46607
PREP	1.00603	4.76409	3.74219	1.35912
SEC63	0.608747	5.7801	6.20848	1.75549
SESN1	0.286027	6.23625	4.48413	0.917734
TUBE1	0.863915	5.87237	2.38252	0.91472
HDAC2	1.55777	4.6405	3.03196	9.09017e-05
FRK	0	3.48407	2.75647	0
EPB41L2	1.90474	2.13947	4.80061	1.0122
MED23	1.52111	5.18719	4.9088	0.955875
CTGF	0.248819	4.47758	12.4953	1.55714
STX7	1.18299	11.1113	7.56923	1.61928
SGK1	1.3515	5.31029	2.514	0
HBS1L	0	2.88825	3.02081	0.00210278
REPS1	1.96498	6.63685	3.64943	1.24182
FUCA2	1.0351	17.9299	13.5508	1.66376
KATNA1	0.668354	3.73725	2.77257	1.0977
PDCD2	1.4891	2.71341	2.41424	0.333725
HEATR2	0.000185921	3.00049	2.94156	0.000772874
SUN1	0	2.46412	2.71394	0
NUDT1	0	2.27915	3.08538	0.00803525
RNF216P1	0.000709588	4.19256	2.49366	0.00262638
FSCN1	1.39679	9.98534	11.8295	0.387267
CCZ1	0.787594	4.38246	3.35266	0.589022
ARL4A	0.000792828	3.74986	3.63504	1.13511
ITGB8	0.933744	7.0376	2.30354	0.249815
NUPL2	0	2.90345	6.40681	0.502134
SNX10	0	9.70407	5.31721	0.000286958
ZNRF2	0.2048	12.7531	6.25814	0.000585259
ZNRF2	1.69659	2.56973	3.39862	1.8263
2014-09-07	1.2577	9.75212	11.1763	0.00034854
STARD3NL	0.761473	3.82238	4.33988	0
RALA	0.889406	5.01523	4.02148	0
ZMIZ2	0	3.20273	3.22017	0
IKZF1	0	3.59662	4.57112	0
CRCP	0.656881	8.73496	4.47324	0.00215268
RABGEF1	1.97151	4.09915	2.88725	0
GTF2I	9.01762e-05	5.09607	3.72138	0.0081922
NSUN5P1	0.616971	2.43215	10.6567	1.13836
LOC100133091	1.87691	2.45387	2.52104	1.68378
PHTF2	1.07111	3.99655	5.49656	0
DMTF1	0.000192994	2.87108	2.13789	0.000470905
CLDN12	0.0200951	11.6832	9.96528	0.0352709
FZD1	1.71768	9.35343	4.3389	0.640494
GNG11	0.0110664	4.93366	8.12195	1.57609
LMTK2	3.48037e-05	3.82694	2.66389	0.00780333
ZNF655	0.760264	2.44699	3.18766	1.14218
PCOLCE	0.75696	2.29815	2.1866	1.36321
MOSPD3	0.00306659	3.51138	2.29195	0.623181
SRRT	0.548588	3.00078	2.45953	0.0198714
SRRT	0.480573	7.22621	8.28255	0.0410796
TRIM56	0	2.19031	2.51803	0
SERPINE1	1.61983	2.36352	12.2244	0.911446
ZNHIT1	1.86719	4.4671	3.0436	0
CBLL1	0.78163	5.93301	3.94074	0
DLD	8.61113e-05	8.9652	10.187	0
MDFIC	0.00241352	3.05156	5.56828	0
CFTR	1.46638	36.2511	8.71805	0
ING3	0.751575	2.47819	2.93139	0.519825
HILPDA	0	5.10905	2.28321	1.17956
CALU	1.50528	4.36183	4.19338	0
MEST	0	4.17414	4.35256	0.000153511
CALD1	0.112901	2.9003	3.56809	0.00291942
TRIM24	0.136438	2.98735	2.12122	1.54696
TBXAS1	1.16051	19.9378	12.4302	0.00213955
SSBP1	0	3.49299	2.79745	1.89726
FAM115C	1.19775	2.47441	2.22369	0.180725
GIMAP8	0.543703	7.66043	3.36179	0.826801
CHPF2	0	4.20796	3.22829	1.0241
NUB1	0.000384494	3.69564	7.05567	0.00044711
PSMG3	1.49974	6.50901	4.09176	0.304734
SNX8	0.379817	2.56965	2.36953	1.83348
BRAT1	0	3.89613	3.32348	1.43021
RNF216	1.41546	3.38434	3.00287	0.000771078
FAM220A	1.41379	4.03787	2.91107	0.688984
DAGLB	3.97865e-05	2.72616	3.53716	0.000172949
CCZ1B	0.929316	5.022	3.0959	0.280129
RPA3	1.93372	5.20299	4.23214	0.000210207
ANKMY2	1.78809	3.6595	4.35883	1.69444
TWISTNB	0.935818	3.14285	2.73672	1.61364
FAM126A	0.736293	3.44111	2.5453	1.73399
TRA2A	0	2.9232	2.68102	0
SCRN1	0	2.78052	2.29986	0
GGCT	1.76366	5.68124	2.89184	0
KBTBD2	0	8.69085	10.0709	1.51112
NT5C3	4.02421e-05	3.57379	2.70989	0
DPY19L1	1.5954	9.01355	4.82044	1.58533
ELMO1	0	3.94832	6.31396	0.96651
VPS41	0.000773635	6.99273	6.99879	0.000483634
MPLKIP	0.00114228	7.1049	4.13136	0
C7orf25	1.93503	2.47139	2.54857	0.0403043
URGCP	0	3.69793	3.27298	0
NPC1L1	1.09538	2.2536	9.86381	0.446396
H2AFV	0	13.4281	10.2711	0
SNHG15	0.568689	10.0701	8.26612	0
TBRG4	0.000414422	5.93668	7.20212	0.0159717
HUS1	0.872371	2.73665	3.68125	0.250531
GUSB	0.736776	14.7635	9.97473	0.00461804
NSUN5P2	0.362145	2.01376	6.867	0.182105
TBL2	0	6.7462	6.24809	0.465323
WBSCR16	0.709559	4.58997	10.2619	1.07497
PMS2P3	0.628115	3.4044	4.22201	1.75702
HIP1	1.4334	2.84531	3.27024	1.14216
STYXL1	0.463436	2.91374	3.81113	1.20157
RSBN1L-AS1	0.578535	3.28987	2.02018	1.44351
TMEM243	0.668023	11.4925	6.96599	0.549023
SRI	0.780817	2.79817	7.16227	0
CDK6	1.86094	3.48255	6.22636	1.14759
PON2	1.46006	4.2505	11.7274	0
ZNF394	1.10134	3.512	2.16692	1.26791
CYP3A5	1.77827	10.5767	29.1985	0.015817
CYP3A4	0	2.81487	8.95957	0.000175834
MCM7	0.954401	2.1693	3.86163	0.438929
MCM7	2.93085e-05	2.53279	6.21861	1.16435
NAPEPLD	1.93054	2.94053	2.08185	0.00555488
LOC100216545	1.52117	2.16318	5.15416	0
CCDC71L	1.30929	14.55	4.07526	1.1783
COG5	0.00310299	7.18441	7.53189	0.00823041
PNPLA8	1.51141	2.42231	3.20717	0
LOC401397	0.000153207	18.8632	10.0703	0
CADPS2	0.932832	4.87721	3.40115	0.192668
ZNF800	1.56861	3.21619	2.37635	8.04805e-05
ZNF800	0	5.65288	3.53881	0
UBE2H	1.91662	9.0646	5.30742	0.00843792
AKR1B1	0.902669	25.3885	9.31686	0.826734
ZC3HAV1	0.545929	7.17004	11.0577	1.45375
PARP12	1.05284	2.22238	2.56011	1.2007
PARP12	0.000527785	2.82443	5.08011	1.41116
MKRN1	1.42886	2.81801	4.86395	0.586527
BRAF	1.67309	4.62302	4.78871	0.000210589
MRPS33	0	10.5513	5.55763	0
KIAA1147	0	4.01151	3.83133	0
FAM115A	1.49531	3.38795	3.24032	1.59073
ZNF746	0.448411	2.71079	2.43481	0.866111
ACTR3C	0	6.99842	4.93081	1.24825
GIMAP6	0.177026	2.92699	2.13191	0
GIMAP6	0.596927	5.51204	2.64838	0.546773
ABCF2	0	6.49643	4.8157	0.00347131
ABCF2	1.35041	4.23544	2.1895	1.93243
RHEB	1.34141	12.0909	18.7324	0.773899
LMBR1	1.35793	3.40078	4.19646	0.489612
CLN8	1.53163	6.22416	13.2307	0
MCPH1	0.949415	3.75959	2.21049	0.000243053
CLDN23	0.993217	4.54379	2.15478	0.85876
TNKS	0.67999	4.49985	4.57485	0.942307
EFHA2	1.90788	3.41264	2.1384	0
ZDHHC2	1.97933	5.96995	3.05859	0.174028
VPS37A	0.00151898	8.38582	7.82964	0.0991298
SLC7A2	1.61373	6.09436	13.0284	0
XPO7	1.74633	3.38527	4.99298	0.00094419
SLC39A14	1.60681	12.9713	19.9727	0
ADAM28	1.37428	5.16639	3.80137	0.378943
PPP2R2A	1.34559	4.3056	6.54386	0
PTK2B	0.999322	2.71393	4.79581	0.000320771
ELP3	1.57146	7.07619	4.09254	1.49997
LEPROTL1	0	24.5067	16.356	0
UBXN8	1.78925	7.55853	5.38382	1.44428
WRN	1.08882	2.28061	2.83771	1.08516
BAG4	0.000569618	4.48567	4.78161	0.001993
TACC1	1.06867	12.4598	9.72331	0.00513637
PLEKHA2	1.18116	7.37247	4.13472	0
PLEKHA2	0	2.42189	3.88276	4.64713e-05
SDCBP	0.347599	73.7066	15.2626	0
ZBTB10	0.000809452	3.69353	5.05737	1.07668
RIPK2	0.383196	2.63175	2.90762	0.000221981
PDP1	0	8.23468	4.15232	0.683129
INTS8	0.00670465	5.24662	5.88069	0.000286602
PTDSS1	0.00146781	2.36929	4.2621	0.00184249
VPS13B	1.84358	5.89268	6.0346	1.46669
BAALC	6.19234e-05	2.72491	3.96098	0
FZD6	0.000317094	4.53513	3.42744	0
DCAF13	1.23131	4.15597	5.80807	1.26306
WDYHV1	0.69472	3.79286	4.11013	0.00383421
NSMCE2	1.72741	3.95799	2.21153	0
PVT1	0	2.82747	8.12697	1.85858
CHRAC1	0.000557687	8.18762	2.17102	0
LONRF1	0.301986	5.49658	3.06023	0.326794
DLC1	1.50776	8.20645	7.94107	1.15502
MSR1	0	17.972	18.8042	0
MTUS1	0	2.46456	9.74556	0
MTUS1	0	9.71138	9.06145	1.75765
ASAH1	1.26189	4.31721	3.2075	0.0162464
DOK2	0	12.0443	11.172	0.00140615
REEP4	0	3.53978	3.25658	0.863564
BIN3	1.32348	4.53828	2.52534	1.95101
TNFRSF10B	1.07222	2.62298	4.40833	1.77299
TRIM35	0	3.10053	3.16947	1.7159
KIF13B	0.00210209	5.05944	2.28574	4.85427e-05
RNF122	0.624023	2.80357	2.89374	7.18791e-05
BRF2	1.26227	2.36156	2.1724	1.84396
LSM1	1.4421	6.75303	4.58366	0
PPAPDC1B	1.5557	3.97678	4.69817	0.621167
WHSC1L1	1.68961	4.95427	4.49422	0.558856
TM2D2	0.217836	3.63431	2.12428	1.42214
PLAT	1.46938	2.47458	2.34389	0.0159137
LYPLA1	1.15806	5.55962	5.09051	0.000702491
CYP7B1	0	5.82946	2.16517	4.93324e-06
TCEB1	0	7.59525	2.59243	0
MRPS28	0	9.93873	3.75002	1.33895
IMPA1	9.4383e-05	7.22008	4.98406	3.78641e-05
ZFAND1	0.000140044	5.77485	3.51154	0.00173938
TMEM64	0.00991189	4.15693	5.54183	1.10114
KIAA1429	0.907983	2.65504	3.67257	0.000277967
COX6C	1.24052	8.88355	10.386	0.00137625
ZNF706	0.773094	2.0382	2.10926	0.237325
SLC25A32	0.216979	9.45792	4.12576	1.44898
NUDCD1	5.1824e-05	4.1133	3.72027	1.41092
TNFRSF11B	0.714489	8.26613	7.07959	3.67168e-06
ENPP2	0.000575655	7.63278	4.39297	5.57897e-05
ZHX1	0	2.44264	3.00903	0.893361
ANXA13	0.888892	7.54111	2.4723	0.971592
AGO2	0	5.46226	5.65605	1.53113
PTK2	0	11.4926	5.32361	0
PUF60	0.0945689	10.1729	6.62267	0
PLEC	0.28333	3.48218	2.17932	1.75145
KANK1	0.44249	4.71831	10.6763	0.000924123
CD274	0.350347	2.88746	5.85023	0
PDCD1LG2	0.452924	6.37902	3.70838	0.395848
IL33	0.00155163	3.78762	3.19092	0
UHRF2	1.46577	2.12591	4.36752	1.25161
KDM4C	0.530323	2.94075	2.62741	1.91275
IFT74	0.0070742	4.74172	2.62177	0.00113064
LOC100129250	0	6.09434	6.64622	0
NUDT2	4.7152e-05	3.17743	4.42723	4.94964e-05
UNC13B	0.88508	3.4857	2.6848	1.15106
CA9	0.907481	13.8002	17.8443	1.14806
RGP1	0.142689	3.14523	3.2376	1.27778
FAM122A	0	5.5848	3.16025	1.49199
TJP2	1.52446	15.4366	7.42002	0.118692
VPS13A	1.19399	2.42308	3.03883	0
C9orf89	1.03447	4.4894	4.54402	0.477098
TDRD7	1.40365	2.96259	2.581	0.266678
TGFBR1	1.94507	4.12941	8.43099	1.22937
MSANTD3	1.44469	5.85333	4.75572	1.57291
NIPSNAP3A	0.382007	12.4103	7.27438	5.8389e-05
TMEM38B	0	4.53182	4.75784	0.835022
RAD23B	0.000637239	2.23176	3.48814	0
PALM2-AKAP2	0	2.54031	2.95689	1.96787
DNAJC25	0.83383	2.98971	3.65466	1.45069
SLC31A2	0	24.45	18.802	0.283825
PRPF4	1.49034	5.00918	4.17119	0.777174
TLR4	0	2.74008	2.69879	1.92567
GSN	0	18.2949	27.0167	0
GSN	0	8.76611	2.34585	0
MRRF	0.459062	2.39423	7.46032	0
RABGAP1	1.89842	6.18489	3.2415	0.0648363
ARPC5L	0	15.9557	8.36947	1.10119
LRRC8A	0.609828	5.7662	5.74244	0.000179191
PPP2R4	0	11.9698	6.28638	0
LOC100506190	1.53382	4.08224	5.83719	0.000373152
TOR1B	0	4.41827	3.35252	1.3818
GPR107	0.00098217	3.5731	3.27401	1.67859
FUBP3	1.15837	3.90987	5.57967	0.000529715
PRRC2B	0.00656374	5.79426	5.0331	0.00708887
WDR5	0.000130568	3.49021	4.1823	0
MRPS2	0.627786	6.81723	5.51554	1.12936
PHPT1	1.08893	8.77099	6.25129	1.81066
C9orf142	0	2.82217	6.88649	0.316797
C9orf142	0	2.38109	3.55559	1.83722
TOR4A	1.34662	7.46682	2.79044	1.39378
RANBP6	1.46362	4.29625	5.32638	0
C9orf123	0.839669	8.30174	3.18568	0.449298
ZDHHC21	0.0323587	2.41404	2.14133	1.77227
TTC39B	0	3.37021	2.34458	0
PLIN2	1.25671	12.2071	8.49783	0
CDKN2B	0.711332	3.9542	2.43106	1.07864
TUSC1	1.43375	4.9744	4.52735	0
NOL6	0.611751	5.89906	3.25317	1.52317
CD72	1.1417	18.4054	9.93286	0.426972
RASEF	1.14205	6.78978	2.71639	0.254791
UBQLN1	0.000343747	5.06244	2.42707	0
GKAP1	0.823401	2.28135	2.54041	9.62902e-05
C9orf129	0	5.47037	2.60692	0
AAED1	0	4.86544	2.36799	0
HIATL2	0.928349	2.38832	2.73641	0.000850974
XPA	1.58189	5.64937	2.57649	1.55853
TEX10	0	4.18274	2.54156	0
KIAA0368	0.00151797	10.6778	3.13145	0.0115751
SUSD1	0.902702	3.21625	3.35565	1.37871
INIP	0.000560925	7.01719	3.50718	1.30372
AKNA	0.000425548	4.62654	5.11561	0.75606
CDK5RAP2	0	2.43531	3.06474	0
NDUFA8	1.25252	11.6123	6.57476	0.814864
PDCL	0	3.92247	2.90381	0
TOR2A	0	2.66352	2.74317	0
ENG	1.79318	7.64858	9.03703	0.000173392
ST6GALNAC4	0.35614	3.14283	5.74065	1.76803
DPM2	0.278733	2.50624	3.95794	1.48082
CIZ1	0	3.64964	3.97559	0
TRUB2	0.377795	2.39874	3.00681	0.0948449
CRAT	0	2.82579	2.56459	0
IER5L	1.38658	20.5535	10.934	0.354429
SETX	0.600111	3.97044	6.79632	0.000204522
DDX31	0.782111	3.25487	2.50506	1.46023
RALGDS	0	2.72652	2.41318	1.50389
ABCA2	0.251024	5.68109	7.15364	1.79252
NPDC1	1.55449	5.91636	5.6052	1.43638
HCCS	1.36755	4.62946	2.0805	0
[truncated: 84 more rows]
